# Supplementary material for: 2-Methyl-N-(3-methyl­benzo­yl)benzene­sulfonamide
Source: Acta Crystallogr Sect E Struct Rep Online. 2010 Jan 23;66(Pt 2):o433. doi: 10.1107/S1600536810002254 (PMC2979884; doi:10.1107/S1600536810002254)
Supplement: Supplementary file 2 [file e-66-0o433-Isup2.hkl]

# 
# h,k,l, Fc-squared, Fo-squared, sigma(Fo-squared) and status flag 
# 
data_I
_shelx_title ' DAS40 C2/C' 
_shelx_refln_list_code          4 
_shelx_F_calc_maximum      360.95 
_exptl_crystal_F_000      1216.00 
_reflns_d_resolution_high  0.8373 
 
loop_ 
 _symmetry_equiv_pos_as_xyz 
 'x, y, z' 
 '-x, y, -z+1/2' 
 'x+1/2, y+1/2, z' 
 '-x+1/2, y+1/2, -z+1/2' 
 '-x, -y, -z' 
 'x, -y, z-1/2' 
 '-x+1/2, -y+1/2, -z' 
 'x+1/2, -y+1/2, z-1/2' 
 
_cell_length_a    18.0230 
_cell_length_b    12.0450 
_cell_length_c    17.3350 
_cell_angle_alpha  90.000 
_cell_angle_beta  127.670 
_cell_angle_gamma  90.000 
 
_shelx_F_squared_multiplier     1.000 
 
loop_ 
 _refln_index_h 
 _refln_index_k 
 _refln_index_l 
 _refln_F_squared_calc 
 _refln_F_squared_meas 
 _refln_F_squared_sigma 
 _refln_observed_status 
   2   0   0     4728.48     3197.88    103.30 o 
   4   0   0    41916.71    43947.36   1450.08 o 
   6   0   0    17474.72    16730.78    939.55 o 
   8   0   0     1046.51     1121.58     74.43 o 
  10   0   0     1076.75     1010.41    113.82 o 
  12   0   0      102.62       98.44     13.30 o 
  14   0   0      916.90      933.20     68.27 o 
  16   0   0      319.84      309.39      9.71 o 
   1   1   0      113.75      419.65     13.20 o 
   3   1   0      382.09      725.52      8.44 o 
   5   1   0      146.15       98.06      5.16 o 
   7   1   0     2238.12     2173.00     74.18 o 
   9   1   0     2340.88     2354.81     87.24 o 
  11   1   0      512.90      528.48     17.47 o 
  13   1   0      200.54      206.23      6.97 o 
  15   1   0       86.38       81.63      5.49 o 
   0   2   0    24562.06    21925.59    423.12 o 
   2   2   0     7204.34     6146.83     38.99 o 
   4   2   0       48.61      161.95      7.60 o 
   6   2   0       48.73       75.74      3.38 o 
   8   2   0      572.62      622.26     15.60 o 
  10   2   0        0.29       -7.77      7.77 o 
  12   2   0      586.46      604.78     24.82 o 
  14   2   0       23.80       29.39     13.86 o 
  16   2   0      123.21      100.60      6.78 o 
   1   3   0      105.87      102.44      3.16 o 
   3   3   0      263.01      183.61     32.16 o 
   5   3   0      165.45      152.82      3.76 o 
   7   3   0      678.67      614.16     15.30 o 
   9   3   0     1116.78     1015.81     18.36 o 
  11   3   0        1.45       20.59      5.79 o 
  13   3   0      356.12      349.48     23.89 o 
  15   3   0      114.85      103.13     14.59 o 
   0   4   0     1185.32     1014.75     31.53 o 
   2   4   0       32.83      127.90     14.54 o 
   4   4   0     1230.53      997.32     13.61 o 
   6   4   0      556.55      528.33      7.94 o 
   8   4   0      575.80      532.43     10.34 o 
  10   4   0      877.82      837.84     13.02 o 
  12   4   0        0.92        5.61      7.15 o 
  14   4   0      486.82      426.41     52.88 o 
  16   4   0       76.79       75.36     10.28 o 
   1   5   0      256.51      391.61     13.15 o 
   3   5   0      361.71      356.81      8.58 o 
   5   5   0        4.03       24.81      6.65 o 
   7   5   0      485.45      455.76      7.43 o 
   9   5   0     2491.02     2491.33     46.48 o 
  11   5   0      503.47      516.41     32.66 o 
  13   5   0      377.51      380.16     54.30 o 
  15   5   0       68.04       54.19     10.31 o 
   0   6   0     2024.65     1984.16     87.56 o 
   2   6   0     2759.13     2747.54     87.15 o 
   4   6   0      156.09      279.38     12.56 o 
   6   6   0      594.71      543.25      8.25 o 
   8   6   0      288.25      271.90      6.96 o 
  10   6   0     1001.18     1049.58     88.38 o 
  12   6   0        0.15        3.06      7.09 o 
  14   6   0       98.97      104.46     19.15 o 
   1   7   0     4411.77     4847.11    150.57 o 
   3   7   0      486.17      676.10     24.87 o 
   5   7   0       79.16      122.51      5.08 o 
   7   7   0       12.35        5.50      6.05 o 
   9   7   0      381.86      391.11     30.82 o 
  11   7   0      318.36      362.70     42.54 o 
  13   7   0      115.01       98.74      6.91 o 
   0   8   0     1101.20      965.85     79.75 o 
   2   8   0        8.74       14.97      4.31 o 
   4   8   0     2950.95     2847.10    100.60 o 
   6   8   0      650.29      637.64     18.67 o 
   8   8   0      124.98      152.81     15.31 o 
  10   8   0      880.80      829.28    117.04 o 
  12   8   0        0.57       -4.28      7.96 o 
  14   8   0        9.80        6.36      5.34 o 
   1   9   0      769.19      780.30     31.11 o 
   3   9   0      178.13      188.28      6.07 o 
   5   9   0     2799.53     3059.85    157.12 o 
   7   9   0      312.13      318.63     30.98 o 
   9   9   0      255.39      251.57     29.78 o 
  11   9   0      611.35      671.93     30.89 o 
  13   9   0        7.44       -1.13      7.01 o 
   0  10   0       46.30       67.93      7.68 o 
   2  10   0       45.38       48.26      5.26 o 
   4  10   0       22.01       47.25      5.76 o 
   6  10   0      136.37      158.74     13.18 o 
   8  10   0       22.68       35.91      5.11 o 
  10  10   0        1.60        4.15      5.57 o 
  12  10   0        7.14        9.36      4.14 o 
   1  11   0        1.06       13.54      5.81 o 
   3  11   0        7.62        5.38      8.58 o 
   5  11   0       29.98       34.69     11.09 o 
   7  11   0       73.29       78.90     17.40 o 
   9  11   0       35.87       46.69      5.85 o 
   0  12   0      176.13      228.16     42.27 o 
   2  12   0       46.92       51.68      5.33 o 
   4  12   0      105.28      108.61     11.69 o 
   6  12   0       21.08       20.55      6.52 o 
   8  12   0      165.02      167.54     11.90 o 
   1  13   0      209.76      206.15     22.53 o 
   3  13   0      111.46      100.05     17.15 o 
   5  13   0      139.29      121.73     17.24 o 
   7  13   0        2.45        2.32      4.30 o 
   0  14   0      216.35      170.63     22.62 o 
   2  14   0       25.36       16.62      4.65 o 
 -17   1   1      190.58      165.83     14.25 o 
 -15   1   1        4.57        5.95      8.19 o 
 -13   1   1      580.69      615.55     37.43 o 
 -11   1   1     3082.49     3104.09    161.58 o 
  -9   1   1      277.37      289.54     12.76 o 
  -7   1   1     5971.14     5465.35    168.94 o 
  -5   1   1     1412.91     1337.01     13.29 o 
  -3   1   1     1159.44      815.54     11.48 o 
  -1   1   1      116.55      135.70      6.92 o 
   1   1   1    16863.11    15391.44    200.71 o 
   3   1   1     7868.63     6031.79     95.86 o 
   5   1   1     5795.55     5467.63    147.60 o 
   7   1   1     5971.62     5622.63    171.56 o 
   9   1   1      970.21      944.08     43.41 o 
  11   1   1     1389.21     1452.42     67.90 o 
  13   1   1      296.29      319.60     16.17 o 
  15   1   1        9.15        9.42      8.10 o 
 -16   2   1      346.10      307.58     38.25 o 
 -14   2   1        1.27        4.35      5.80 o 
 -12   2   1      972.76      959.15     34.38 o 
 -10   2   1     2349.58     2377.39     96.40 o 
  -8   2   1     1937.67     2147.44     60.09 o 
  -6   2   1      853.96      698.33     14.04 o 
  -4   2   1     2313.59     2458.51     48.25 o 
  -2   2   1    74498.12    95203.02   2207.84 o 
   0   2   1     7196.13     6847.89     83.10 o 
   2   2   1    10360.56     8623.45     89.93 o 
   4   2   1     4998.77     5081.98     54.46 o 
   6   2   1     1904.39     1529.06     33.26 o 
   8   2   1        8.55       33.78      3.76 o 
  10   2   1     1218.28     1114.21     56.75 o 
  12   2   1      851.19      828.19     45.49 o 
  14   2   1        8.79        7.08      5.78 o 
  16   2   1      353.11      318.90     38.60 o 
 -17   3   1       31.61       26.16      3.98 o 
 -15   3   1       55.96       63.77     15.08 o 
 -13   3   1       55.27       58.40      7.59 o 
 -11   3   1      665.93      689.15    124.89 o 
  -9   3   1     2975.35     3044.12     73.99 o 
  -7   3   1     1901.49     1775.01     40.25 o 
  -5   3   1      453.21      545.05      8.01 o 
  -3   3   1     1905.86     1531.05     32.40 o 
  -1   3   1       58.16      109.60      4.31 o 
   1   3   1       21.52       63.76      2.77 o 
   3   3   1      958.20      764.46     10.80 o 
   5   3   1      568.67      388.66     10.17 o 
   7   3   1     3091.82     3116.41     63.19 o 
   9   3   1       84.37       82.78      4.69 o 
  11   3   1        1.64        8.25      9.00 o 
  13   3   1       73.56       82.92      7.73 o 
  15   3   1       11.69        9.46      5.03 o 
 -16   4   1       29.87       30.20      4.86 o 
 -14   4   1       33.56       17.49      5.17 o 
 -12   4   1     1008.23     1030.10     71.93 o 
 -10   4   1       39.75       48.35      4.83 o 
  -8   4   1      973.12      949.60     14.77 o 
  -6   4   1      103.79      158.97      4.27 o 
  -4   4   1      452.83      485.33      7.55 o 
  -2   4   1      339.00      302.86     29.84 o 
   0   4   1     1195.49     1083.26     40.14 o 
   2   4   1      985.52      705.23     16.50 o 
   4   4   1       69.80       69.56      3.32 o 
   6   4   1        0.03       13.14      4.01 o 
   8   4   1       15.48        6.69      4.47 o 
  10   4   1      918.01      921.82     27.53 o 
  12   4   1       34.23       28.86      9.82 o 
  14   4   1       42.53       43.81      4.73 o 
 -15   5   1       17.63       -0.68      9.98 o 
 -13   5   1        7.34       11.27      6.39 o 
 -11   5   1      921.97      816.75     54.95 o 
  -9   5   1      414.89      404.04      7.45 o 
  -7   5   1     1758.67     1716.95     22.27 o 
  -5   5   1     1373.77     1388.98     18.15 o 
  -3   5   1    22998.41    24265.98    565.90 o 
  -1   5   1     2861.95     2351.91     67.66 o 
   1   5   1     5557.66     5246.61    131.99 o 
   3   5   1     2754.71     2334.30     44.41 o 
   5   5   1     1307.55     1380.69     19.35 o 
   7   5   1     1469.78     1497.78     37.23 o 
   9   5   1      336.08      319.01      8.54 o 
  11   5   1      162.60      147.60     10.97 o 
  13   5   1       84.19       86.13     18.77 o 
  15   5   1       12.08       16.65      3.73 o 
 -16   6   1       71.42       94.64      8.76 o 
 -14   6   1       28.08       24.76      6.74 o 
 -12   6   1      589.04      610.62     77.61 o 
 -10   6   1       72.02       59.21      9.80 o 
  -8   6   1      362.53      358.72     15.88 o 
  -6   6   1       60.66       97.76     10.45 o 
  -4   6   1      681.58      632.18     17.52 o 
  -2   6   1       82.37      184.90     11.26 o 
   0   6   1       65.42       90.02      3.76 o 
   2   6   1     2181.01     2317.88     78.64 o 
   4   6   1      662.15      639.87     11.88 o 
   6   6   1       62.33       71.05      6.18 o 
   8   6   1      567.89      564.53     10.70 o 
  10   6   1      829.38      765.64     64.96 o 
  12   6   1       44.47       50.58     12.41 o 
  14   6   1       11.76        8.57      4.59 o 
 -15   7   1       95.72      108.93     13.09 o 
 -13   7   1       33.34       38.80      5.97 o 
 -11   7   1      150.48      151.47     13.91 o 
  -9   7   1        0.30       -3.94      6.79 o 
  -7   7   1       24.35       26.19      6.91 o 
  -5   7   1      118.64      130.50      5.03 o 
  -3   7   1        2.87       35.49      5.68 o 
  -1   7   1        2.99       11.04      3.67 o 
   1   7   1      312.47      267.28      5.53 o 
   3   7   1      248.88      236.49      5.75 o 
   5   7   1      690.13      621.63     19.96 o 
   7   7   1      840.91      822.52    138.12 o 
   9   7   1      138.94      140.31     12.91 o 
  11   7   1      677.64      639.99     85.10 o 
  13   7   1        2.06        3.32      5.53 o 
 -14   8   1       46.48       48.52      4.15 o 
 -12   8   1        9.03       23.84      8.70 o 
 -10   8   1      205.05      254.19     31.41 o 
  -8   8   1        5.99        7.36      9.09 o 
  -6   8   1      550.88      543.21     16.32 o 
  -4   8   1        1.08        4.92      6.90 o 
  -2   8   1      238.55      272.54      8.83 o 
   0   8   1      346.78      323.97     13.40 o 
   2   8   1      505.66      532.65     19.18 o 
   4   8   1      190.04      187.57      6.27 o 
   6   8   1      298.48      334.54      7.90 o 
   8   8   1        7.96       13.98     10.19 o 
  10   8   1      179.54      191.00     25.24 o 
  12   8   1        5.49        1.84      4.19 o 
 -13   9   1        7.91        7.17      4.28 o 
 -11   9   1       33.43       36.76      5.08 o 
  -9   9   1      396.50      406.02     48.07 o 
  -7   9   1       84.09      118.62      9.68 o 
  -5   9   1      475.93      429.01     16.35 o 
  -3   9   1     1667.64     1594.40     71.31 o 
  -1   9   1      313.86      337.15      8.92 o 
   1   9   1      670.22      664.28     23.97 o 
   3   9   1      331.99      255.17     10.29 o 
   5   9   1       20.23       20.56      7.93 o 
   7   9   1      185.03      184.22     17.90 o 
   9   9   1        1.73        5.77      6.97 o 
  11   9   1       17.18       11.33      9.75 o 
 -12  10   1      301.07      334.13     23.18 o 
 -10  10   1       12.55       11.42      6.87 o 
  -8  10   1      911.96      843.32    116.96 o 
  -6  10   1      909.39      798.99     74.86 o 
  -4  10   1       12.14       12.59      6.66 o 
  -2  10   1      252.83      244.21     11.77 o 
   0  10   1       17.24       19.28      5.23 o 
   2  10   1      735.29      715.58     32.35 o 
   4  10   1       42.10       46.83      7.46 o 
   6  10   1     1892.99     1659.41    246.96 o 
   8  10   1      566.58      545.31     76.28 o 
  10  10   1       17.43       20.47      6.01 o 
 -11  11   1       46.61       39.72      6.52 o 
  -9  11   1       22.81       26.67      6.14 o 
  -7  11   1      627.29      592.75     85.45 o 
  -5  11   1        0.50       -8.87      8.87 o 
  -3  11   1      382.74      379.57     18.01 o 
  -1  11   1      205.19      207.17     12.71 o 
   1  11   1      105.01      119.24      7.72 o 
   3  11   1      444.48      447.12     34.45 o 
   5  11   1       10.79        6.16      5.99 o 
   7  11   1       56.57       43.89     10.62 o 
   9  11   1       40.40       50.10      4.15 o 
  -8  12   1        8.07       19.39      3.98 o 
  -6  12   1        0.40        6.56      5.23 o 
  -4  12   1      556.66      500.58     67.52 o 
  -2  12   1        1.95        2.68      6.91 o 
   0  12   1      277.00      300.92     20.74 o 
   2  12   1      467.36      427.11     28.01 o 
   4  12   1      120.27      122.73     17.36 o 
   6  12   1       90.73       78.81     13.52 o 
   8  12   1        0.15        2.90      4.17 o 
  -7  13   1       84.55       92.86      4.73 o 
  -5  13   1        0.23       -2.41      5.23 o 
  -3  13   1       80.92       73.15     10.07 o 
  -1  13   1      100.82      118.88     13.22 o 
   1  13   1      274.88      272.21     19.63 o 
   3  13   1        0.68        5.85      5.39 o 
   5  13   1        7.41       -2.10      6.38 o 
  -4  14   1        0.28        3.65      4.34 o 
  -2  14   1      369.89      277.81     39.88 o 
   0  14   1        0.57        0.67      3.96 o 
   2  14   1      138.23       98.91     12.87 o 
 -18   0   2        2.59        0.73      6.07 o 
 -16   0   2      516.83      465.97     15.83 o 
 -14   0   2      575.67      508.05     59.18 o 
 -12   0   2      212.09      193.19      9.19 o 
 -10   0   2     3215.46     3204.54    282.06 o 
  -8   0   2      770.40      790.90     28.15 o 
  -6   0   2    11430.38    10673.86    500.76 o 
  -4   0   2     4421.67     4216.80    156.20 o 
  -2   0   2    25413.78    25610.28    157.84 o 
   0   0   2    44967.93    49033.96    313.82 o 
   2   0   2   130286.54   171809.72   2442.50 o 
   4   0   2     2665.02     2415.19     84.72 o 
   6   0   2    13195.62    12366.56    889.86 o 
   8   0   2      160.91      125.94     23.94 o 
  10   0   2     1203.95     1211.89    129.85 o 
  12   0   2      535.64      568.80     20.42 o 
  14   0   2      595.85      624.03     36.70 o 
 -17   1   2        1.05        3.68      4.25 o 
 -15   1   2      591.95      599.08     37.88 o 
 -13   1   2      401.69      377.08     22.41 o 
 -11   1   2     1280.95     1219.54     73.04 o 
  -9   1   2     5194.70     5018.93    192.13 o 
  -7   1   2      157.74      108.17      8.79 o 
  -5   1   2    10513.74     8248.47    111.30 o 
  -3   1   2     2426.79     2818.03     72.80 o 
  -1   1   2    34035.53    38051.71   2413.16 o 
   1   1   2       18.86      256.30     14.97 o 
   3   1   2      186.35      176.16      4.65 o 
   5   1   2     8592.24     8592.45    261.04 o 
   7   1   2        6.89        7.91      4.26 o 
   9   1   2      258.12      253.98     12.38 o 
  11   1   2       66.03       91.34      7.59 o 
  13   1   2        4.66        7.50      6.69 o 
  15   1   2       72.45       64.39      4.38 o 
 -18   2   2       17.73       20.87      3.31 o 
 -16   2   2       60.63       60.24      8.15 o 
 -14   2   2      478.00      455.69     33.73 o 
 -12   2   2       19.43       28.69      7.26 o 
 -10   2   2       51.45       69.58      6.99 o 
  -8   2   2       64.19       74.57      3.83 o 
  -6   2   2      930.95      961.94     20.22 o 
  -4   2   2    26610.16    25694.29    523.91 o 
  -2   2   2    12884.42    12432.45    537.59 o 
   0   2   2     1919.04     1326.82     55.94 o 
   2   2   2     4569.06     4136.09     40.56 o 
   4   2   2      360.29      415.67     11.04 o 
   6   2   2      104.79      123.04      6.27 o 
   8   2   2      130.04      138.27      5.79 o 
  10   2   2        4.06       -5.04      9.51 o 
  12   2   2       59.65       62.57      5.41 o 
  14   2   2      137.48      144.30      6.27 o 
 -17   3   2        3.31       -0.91      6.37 o 
 -15   3   2      101.42       84.98     19.54 o 
 -13   3   2     2987.30     2871.04    141.27 o 
 -11   3   2      106.03      104.67     11.26 o 
  -9   3   2     9829.38     9447.74    231.80 o 
  -7   3   2     3384.68     3216.39     62.64 o 
  -5   3   2      421.02      343.37     11.32 o 
  -3   3   2    19764.32    18576.35    574.73 o 
  -1   3   2     1924.80     2336.01     98.59 o 
   1   3   2     7216.82     5696.50    167.76 o 
   3   3   2      215.26      301.04      7.17 o 
   5   3   2     1793.77     1775.42     20.37 o 
   7   3   2        0.94       -0.79      6.85 o 
   9   3   2      374.40      352.56      7.83 o 
  11   3   2        8.16       11.38      5.90 o 
  13   3   2      116.82      135.10      8.42 o 
  15   3   2      160.52      136.99     16.30 o 
 -16   4   2        3.46       -1.76      7.78 o 
 -14   4   2      236.45      215.97     26.50 o 
 -12   4   2      596.95      612.17     45.96 o 
 -10   4   2     2471.80     2471.90     59.49 o 
  -8   4   2      861.94     1061.33     16.83 o 
  -6   4   2      341.04      248.40      7.17 o 
  -4   4   2      446.25      425.43     14.49 o 
  -2   4   2     6634.02     6557.79    184.43 o 
   0   4   2     4921.44     4075.26    107.40 o 
   2   4   2     6273.01     5326.60    110.52 o 
   4   4   2     4520.91     4121.38     74.91 o 
   6   4   2        2.66       18.05      4.73 o 
   8   4   2     3713.36     3661.75     72.70 o 
  10   4   2      126.35      134.50     13.27 o 
  12   4   2       74.57       59.76      7.42 o 
  14   4   2      253.59      267.00     33.93 o 
 -17   5   2       10.10       -3.34      4.62 o 
 -15   5   2      187.89      209.97     31.70 o 
 -13   5   2       88.38       92.65     14.42 o 
 -11   5   2       25.26       39.92      5.76 o 
  -9   5   2       96.45      104.94      5.02 o 
  -7   5   2      163.48      110.14      5.22 o 
  -5   5   2     1547.91     1634.58     55.43 o 
  -3   5   2      103.81      214.99     10.45 o 
  -1   5   2      620.54      580.19     13.43 o 
   1   5   2      662.04      719.83     14.99 o 
   3   5   2     2961.73     2610.73     54.12 o 
   5   5   2      126.63      120.12      4.73 o 
   7   5   2     1153.51     1135.74     17.05 o 
   9   5   2      446.87      439.29     15.11 o 
  11   5   2        9.67       17.61      5.30 o 
  13   5   2      283.10      297.02     40.67 o 
 -16   6   2       11.29       12.62      4.90 o 
 -14   6   2       26.83       12.71      9.13 o 
 -12   6   2        0.06       -7.18      9.18 o 
 -10   6   2       26.01       36.18      4.51 o 
  -8   6   2      237.86      293.38      6.77 o 
  -6   6   2      328.67      273.27      6.06 o 
  -4   6   2      264.24      307.59      5.55 o 
  -2   6   2     3957.88     3570.01    100.98 o 
   0   6   2     4767.29     4727.96    187.35 o 
   2   6   2      462.62      435.13      7.73 o 
   4   6   2      594.57      562.42     11.92 o 
   6   6   2      327.89      329.40     10.16 o 
   8   6   2      481.63      489.30     12.59 o 
  10   6   2       44.52       29.01      7.78 o 
  12   6   2       89.94      100.35     13.44 o 
  14   6   2        1.58        1.13      4.61 o 
 -15   7   2      145.45      181.77     12.46 o 
 -13   7   2      124.89      124.49     11.18 o 
 -11   7   2      174.03      195.69     21.24 o 
  -9   7   2      182.09      199.47     11.79 o 
  -7   7   2       13.58       27.19      6.52 o 
  -5   7   2     1846.24     1889.52     52.44 o 
  -3   7   2      254.54      267.07     11.05 o 
  -1   7   2     1595.79     1536.33     79.37 o 
   1   7   2     2265.65     2266.01     64.33 o 
   3   7   2      504.57      584.36     17.94 o 
   5   7   2      300.45      368.42      8.32 o 
   7   7   2      463.49      434.84     12.81 o 
   9   7   2      264.87      304.65     29.45 o 
  11   7   2        0.82        7.94      5.32 o 
  13   7   2      114.61      146.28     11.77 o 
 -14   8   2      155.72      196.21      6.57 o 
 -12   8   2      407.94      477.05     22.63 o 
 -10   8   2     1090.06     1021.99    129.97 o 
  -8   8   2       10.43       23.54      5.56 o 
  -6   8   2      920.28      868.64     31.58 o 
  -4   8   2      903.74      850.62     38.49 o 
  -2   8   2       47.52       52.80      6.44 o 
   0   8   2     1786.18     1801.41     52.62 o 
   2   8   2      457.01      498.17     25.07 o 
   4   8   2     1292.94     1309.41     70.29 o 
   6   8   2     1455.48     1466.33     42.54 o 
   8   8   2      636.42      641.12     66.40 o 
  10   8   2      126.93      144.33     19.33 o 
  12   8   2       14.62       21.80      3.64 o 
 -13   9   2        0.79        4.94      6.95 o 
 -11   9   2      141.03      150.89      9.56 o 
  -9   9   2      190.76      204.43     19.57 o 
  -7   9   2      402.14      331.72     22.58 o 
  -5   9   2     3874.68     4033.93    184.53 o 
  -3   9   2      754.82      847.32     37.76 o 
  -1   9   2     1466.53     1525.06     73.54 o 
   1   9   2       43.07       51.92      4.96 o 
   3   9   2      327.12      306.51      7.66 o 
   5   9   2      356.53      392.30      9.06 o 
   7   9   2       74.39       56.25     11.05 o 
   9   9   2      440.76      416.29     54.78 o 
  11   9   2        3.35        5.73      5.23 o 
 -12  10   2        1.75       12.71      4.74 o 
 -10  10   2        3.71       13.53      8.14 o 
  -8  10   2      262.36      237.08     25.69 o 
  -6  10   2      302.30      297.55     23.56 o 
  -4  10   2        4.27        6.42      7.16 o 
  -2  10   2       32.27       10.31      7.24 o 
   0  10   2       80.60       74.08      5.29 o 
   2  10   2      115.05      117.91      7.21 o 
   4  10   2       14.73       17.42      5.55 o 
   6  10   2       34.05       49.60      5.76 o 
   8  10   2       25.01       37.78      9.25 o 
  10  10   2        3.24       -4.06      6.95 o 
 -11  11   2       34.74       36.36      4.09 o 
  -9  11   2      142.00      155.91      9.51 o 
  -7  11   2      142.25      137.54     17.49 o 
  -5  11   2      846.70      814.76     90.15 o 
  -3  11   2      601.01      646.50     46.30 o 
  -1  11   2      380.97      423.30     19.38 o 
   1  11   2      148.13      135.16      6.30 o 
   3  11   2       17.73        2.36      9.27 o 
   5  11   2        2.85        4.73      6.99 o 
   7  11   2      174.24      154.67     23.93 o 
   9  11   2       69.02       80.47      4.26 o 
 -10  12   2       91.58       78.74      4.73 o 
  -8  12   2      184.75      194.53      9.69 o 
  -6  12   2        3.82        6.92      6.11 o 
  -4  12   2      237.06      234.38     27.91 o 
  -2  12   2       11.33       25.31      4.76 o 
   0  12   2      313.69      346.31     25.52 o 
   2  12   2        2.96        5.55      5.96 o 
   4  12   2      370.65      362.39     55.34 o 
   6  12   2       42.39       44.97      8.44 o 
  -7  13   2        1.58        6.45      4.75 o 
  -5  13   2       73.89       66.79     10.58 o 
  -3  13   2      126.70      128.12     14.67 o 
  -1  13   2       49.12       60.16      7.08 o 
   1  13   2       21.55       17.02      5.19 o 
   3  13   2       79.39       82.38     17.36 o 
   5  13   2       69.71       51.65      9.08 o 
  -4  14   2        5.36        8.56      4.42 o 
  -2  14   2       61.33       50.93     13.72 o 
   0  14   2        0.62        3.17      4.97 o 
   2  14   2        4.16       -5.01      5.01 o 
 -17   1   3       23.96       19.70      4.99 o 
 -15   1   3       85.07       71.94      5.97 o 
 -13   1   3     2261.48     2206.18    110.31 o 
 -11   1   3     2803.32     2865.07    151.67 o 
  -9   1   3      160.23      185.73      4.78 o 
  -7   1   3      213.09      209.85      5.16 o 
  -5   1   3      427.13      543.63     12.65 o 
  -3   1   3    56369.72    68576.77   4833.96 o 
  -1   1   3    18786.88    16165.62    537.93 o 
   1   1   3    91136.23   105716.84   1586.56 o 
   3   1   3    23166.93    21046.11    427.11 o 
   5   1   3     1606.81     1561.73     30.82 o 
   7   1   3      264.80      214.44     15.02 o 
   9   1   3      289.33      292.41      9.21 o 
  11   1   3       60.57       82.62      5.67 o 
  13   1   3      136.10      144.29      6.44 o 
 -18   2   3      120.79       93.00     15.70 o 
 -16   2   3      433.11      363.35     44.10 o 
 -14   2   3      114.81      148.56     16.48 o 
 -12   2   3     4474.89     4427.25    158.62 o 
 -10   2   3        9.41       40.04      7.38 o 
  -8   2   3      689.43      602.86      9.25 o 
  -6   2   3     2986.44     2866.83     55.91 o 
  -4   2   3     1089.37     1010.11     30.15 o 
  -2   2   3    19974.40    18298.73   1080.57 o 
   0   2   3    18572.34    15927.14    533.56 o 
   2   2   3      826.80      580.30     17.90 o 
   4   2   3     8541.56     7786.70    172.96 o 
   6   2   3      122.82       93.67      4.70 o 
   8   2   3      297.51      342.25     12.50 o 
  10   2   3      440.58      413.88     15.46 o 
  12   2   3      177.81      177.72      8.77 o 
  14   2   3        0.59        4.39      6.67 o 
 -17   3   3      305.38      288.01     45.80 o 
 -15   3   3       23.98       39.15     10.15 o 
 -13   3   3        5.99       -3.24      7.23 o 
 -11   3   3       88.14      148.38      8.87 o 
  -9   3   3     1347.79     1346.21     36.79 o 
  -7   3   3       19.90       90.52      3.87 o 
  -5   3   3     4165.41     4362.20    109.63 o 
  -3   3   3    16315.75    15466.68    729.99 o 
  -1   3   3      786.28      682.58     21.47 o 
   1   3   3     3543.29     3404.34     66.37 o 
   3   3   3       46.22       46.35      3.20 o 
   5   3   3     1615.43     1542.70     41.88 o 
   7   3   3     1162.60     1117.20     25.09 o 
   9   3   3        2.79       -4.72      7.89 o 
  11   3   3      417.55      405.91     15.62 o 
  13   3   3       35.34       48.43      7.46 o 
 -18   4   3       32.46       42.16      4.55 o 
 -16   4   3      178.41      169.78     26.19 o 
 -14   4   3       36.78       50.67     10.23 o 
 -12   4   3       20.61       23.38      7.05 o 
 -10   4   3     2167.39     2138.08     27.26 o 
  -8   4   3     1052.28     1249.10     18.44 o 
  -6   4   3        0.29       42.40      3.24 o 
  -4   4   3     5360.18     5027.59    176.57 o 
  -2   4   3     5265.52     4953.96    233.88 o 
   0   4   3       16.01       50.51      8.96 o 
   2   4   3      422.52      449.39      7.73 o 
   4   4   3      302.55      353.60      6.56 o 
   6   4   3       41.30       44.03      4.17 o 
   8   4   3        0.08       -8.89      8.89 o 
  10   4   3       65.77       70.38      5.98 o 
  12   4   3       27.57       34.30      4.74 o 
  14   4   3       68.79       69.43     11.55 o 
 -17   5   3       45.78       50.57      4.17 o 
 -15   5   3       19.44       28.11     10.29 o 
 -13   5   3      329.93      314.90     42.77 o 
 -11   5   3       76.61       72.85      6.23 o 
  -9   5   3       86.14      112.09      4.85 o 
  -7   5   3      370.76      341.08      7.43 o 
  -5   5   3       58.48       45.88      4.14 o 
  -3   5   3     2330.77     2578.06    143.17 o 
  -1   5   3     1617.49     1423.24     55.56 o 
   1   5   3     2157.44     1954.90     50.33 o 
   3   5   3     3071.99     2898.29     27.22 o 
   5   5   3        1.88        8.08      4.39 o 
   7   5   3     2820.17     2981.35     35.36 o 
   9   5   3      337.50      351.70     12.93 o 
  11   5   3      270.60      301.76     24.01 o 
  13   5   3      107.15      119.10     16.04 o 
 -16   6   3      182.21      190.34     10.76 o 
 -14   6   3      136.14      127.04     18.61 o 
 -12   6   3     2612.48     2460.36    330.87 o 
 -10   6   3      216.10      173.08     12.20 o 
  -8   6   3     1927.37     1858.31     40.89 o 
  -6   6   3     1923.48     1984.15     73.00 o 
  -4   6   3     2321.80     2255.54     90.71 o 
  -2   6   3      560.35      643.81     25.43 o 
   0   6   3     3317.99     3511.19    103.91 o 
   2   6   3      700.90      655.69     23.60 o 
   4   6   3      163.02      191.53      5.93 o 
   6   6   3     1963.85     2019.82     35.51 o 
   8   6   3      173.31      213.38     15.70 o 
  10   6   3       93.88       74.39      8.19 o 
  12   6   3       59.74       54.71     11.90 o 
 -15   7   3      180.02      203.82     11.26 o 
 -13   7   3       50.37       69.67     14.16 o 
 -11   7   3       53.15       71.04     11.09 o 
  -9   7   3        4.84       -8.43      8.43 o 
  -7   7   3     1196.71     1145.72     37.79 o 
  -5   7   3       38.70       26.17      6.01 o 
  -3   7   3     1070.95     1156.56     34.24 o 
  -1   7   3       69.73       92.19      4.34 o 
   1   7   3       34.75       49.48      6.05 o 
   3   7   3      103.95      130.19      7.76 o 
   5   7   3     1040.73      966.26     18.91 o 
   7   7   3      363.43      358.09     16.57 o 
   9   7   3       39.15       54.61     13.63 o 
  11   7   3       57.13       59.35     11.46 o 
 -14   8   3       22.85       32.49      4.41 o 
 -12   8   3      417.39      457.38     23.10 o 
 -10   8   3      139.84      181.07     16.93 o 
  -8   8   3      570.91      540.28     27.25 o 
  -6   8   3      566.06      665.45     29.93 o 
  -4   8   3      146.54      126.76      6.19 o 
  -2   8   3        7.76       14.34      4.11 o 
   0   8   3      223.10      258.80     10.28 o 
   2   8   3       10.42       21.99      5.28 o 
   4   8   3      228.04      221.49      6.98 o 
   6   8   3      636.54      703.35     33.15 o 
   8   8   3      286.93      294.65     33.41 o 
  10   8   3      215.31      209.73     28.46 o 
  12   8   3       13.26        5.50      3.93 o 
 -13   9   3       40.69       62.57      4.78 o 
 -11   9   3       14.42       12.87      7.29 o 
  -9   9   3     1396.12     1298.33    125.23 o 
  -7   9   3      262.01      362.13     18.78 o 
  -5   9   3      685.90      709.30     36.49 o 
  -3   9   3     3392.98     3417.19    147.05 o 
  -1   9   3       83.36       88.27      5.30 o 
   1   9   3      764.76      797.33     33.12 o 
   3   9   3       49.36       61.88      5.54 o 
   5   9   3       99.73      122.28     11.17 o 
   7   9   3      626.45      609.33     80.83 o 
   9   9   3       38.92       32.91      6.57 o 
  11   9   3       72.24       84.85      4.73 o 
 -12  10   3       61.33       60.67      4.75 o 
 -10  10   3       78.82       69.43      5.38 o 
  -8  10   3      696.59      671.69     70.62 o 
  -6  10   3       45.59       52.32      6.06 o 
  -4  10   3       42.81       63.74      7.46 o 
  -2  10   3     2039.05     2058.70     98.48 o 
   0  10   3      481.21      513.32     22.42 o 
   2  10   3      486.51      449.00     19.34 o 
   4  10   3       38.09       42.28      5.20 o 
   6  10   3     1156.24     1005.44    172.25 o 
   8  10   3      455.56      473.90     70.67 o 
  10  10   3       27.37       22.51      3.21 o 
 -11  11   3       33.18       41.63      4.13 o 
  -9  11   3       19.62        8.97      5.63 o 
  -7  11   3      608.19      574.18     68.05 o 
  -5  11   3      151.66      169.64     13.95 o 
  -3  11   3      117.11       87.15      7.21 o 
  -1  11   3      537.61      488.12     17.59 o 
   1  11   3       23.28       32.53      9.21 o 
   3  11   3       84.33       88.73      9.81 o 
   5  11   3       48.37       62.03      8.58 o 
   7  11   3        9.47        1.31      5.59 o 
 -10  12   3        1.76       13.07      4.04 o 
  -8  12   3       30.31       12.62      5.01 o 
  -6  12   3       10.64       13.34      5.56 o 
  -4  12   3       38.54       44.46      5.01 o 
  -2  12   3       95.77       88.97      5.86 o 
   0  12   3       24.77       33.32      5.21 o 
   2  12   3       36.88       39.58      4.93 o 
   4  12   3        5.72        9.83      7.18 o 
   6  12   3       36.22       34.46      7.42 o 
  -7  13   3       69.76       68.99      4.12 o 
  -5  13   3       27.73       16.19      6.11 o 
  -3  13   3      216.96      209.89     27.01 o 
  -1  13   3       46.39       39.73      4.27 o 
   1  13   3        4.93        0.93      7.29 o 
   3  13   3      134.90      134.22     21.20 o 
  -4  14   3      131.25      108.80     16.08 o 
  -2  14   3       65.08       59.36     10.28 o 
   0  14   3       14.08        3.65      5.24 o 
 -18   0   4        1.02       -1.69     10.08 o 
 -16   0   4        0.87      -12.82     12.82 o 
 -14   0   4     2214.04     2089.77    194.00 o 
 -12   0   4      459.32      477.32     27.22 o 
 -10   0   4     8464.85     8164.19    785.23 o 
  -8   0   4     3163.64     3407.82    285.16 o 
  -6   0   4     6191.28     5958.65    263.26 o 
  -4   0   4     8023.21     8521.41     60.98 o 
  -2   0   4     1164.15      760.99     12.33 o 
   0   0   4     1573.94     1090.42     23.88 o 
   2   0   4    16651.46    16276.53    453.66 o 
   4   0   4     4848.55     4976.42    190.24 o 
   6   0   4     1138.02     1243.06     95.93 o 
   8   0   4      220.84      226.65     13.60 o 
  10   0   4       95.41      157.08     13.74 o 
  12   0   4        1.00       -0.14     14.92 o 
  14   0   4      307.81      257.41     10.50 o 
 -19   1   4       67.24       47.22      3.85 o 
 -17   1   4      148.50      129.58     13.18 o 
 -15   1   4      362.24      368.82     20.25 o 
 -13   1   4      667.18      612.77    120.79 o 
 -11   1   4     1478.04     1504.89     70.10 o 
  -9   1   4     5759.02     5742.58    196.44 o 
  -7   1   4      434.33      457.06     13.03 o 
  -5   1   4    21370.44    21324.85    681.51 o 
  -3   1   4     4745.95     4377.79    232.43 o 
  -1   1   4    15153.85    12465.06    311.73 o 
   1   1   4     8929.98     9464.09    184.87 o 
   3   1   4     3725.37     3298.39     75.60 o 
   5   1   4      990.66     1086.55     23.79 o 
   7   1   4      259.80      267.56      9.09 o 
   9   1   4       75.59      100.77      7.89 o 
  11   1   4        7.55       20.92      6.18 o 
  13   1   4       64.76       60.93      4.72 o 
 -18   2   4       23.78        9.94      5.02 o 
 -16   2   4       36.62       42.17      5.63 o 
 -14   2   4      463.30      450.28     28.14 o 
 -12   2   4      777.47      830.54     34.92 o 
 -10   2   4       46.27       87.01      8.66 o 
  -8   2   4     7354.11     7459.24    158.88 o 
  -6   2   4     5807.25     6217.28    192.19 o 
  -4   2   4     4152.12     5084.18    316.86 o 
  -2   2   4    16828.64    16557.23    940.08 o 
   0   2   4    11348.36    11219.21    233.74 o 
   2   2   4      787.96      664.30     15.66 o 
   4   2   4      133.90      266.52      8.28 o 
   6   2   4       24.68       35.20      4.06 o 
   8   2   4       38.00       44.13      6.52 o 
  10   2   4        6.63       17.98      6.38 o 
  12   2   4        3.52        0.58      6.40 o 
  14   2   4        9.81       10.13      8.38 o 
 -17   3   4        9.39        0.84      6.72 o 
 -15   3   4     1059.48      927.20    135.35 o 
 -13   3   4      433.74      444.22     27.75 o 
 -11   3   4        2.09       29.42      9.89 o 
  -9   3   4     2153.36     2103.07     43.03 o 
  -7   3   4    12984.79    12871.85    347.41 o 
  -5   3   4      265.16      235.54      7.94 o 
  -3   3   4       89.79       56.41      5.66 o 
  -1   3   4     1879.46     1795.19     98.59 o 
   1   3   4       43.65       43.31      2.95 o 
   3   3   4      522.00      645.29     19.83 o 
   5   3   4      286.02      381.73      6.53 o 
   7   3   4        1.97        6.26      6.20 o 
   9   3   4       34.40       45.65      5.74 o 
  11   3   4       42.34       31.15      5.69 o 
  13   3   4      233.50      247.93     17.96 o 
 -18   4   4      143.02      144.97     12.33 o 
 -16   4   4        6.62        6.41      5.71 o 
 -14   4   4      850.98      819.30     99.54 o 
 -12   4   4       21.27       30.26      5.12 o 
 -10   4   4      219.72      237.41      9.55 o 
  -8   4   4       10.30       34.21      3.68 o 
  -6   4   4     2539.78     2516.48    100.67 o 
  -4   4   4      218.97      163.45     11.01 o 
  -2   4   4     6914.03     6558.22    325.41 o 
   0   4   4     1312.39      998.16     18.40 o 
   2   4   4      185.86      153.75      4.21 o 
   4   4   4     3069.50     2908.97     49.51 o 
   6   4   4      152.75      178.76      6.19 o 
   8   4   4     1779.47     1824.33     35.36 o 
  10   4   4      391.42      386.19     17.33 o 
  12   4   4      101.78      109.32     13.44 o 
 -17   5   4       53.47       57.88      6.98 o 
 -15   5   4       16.47       23.33      6.17 o 
 -13   5   4      346.78      386.37     42.29 o 
 -11   5   4      423.17      387.15     12.99 o 
  -9   5   4      190.22      226.49      9.60 o 
  -7   5   4       45.80       69.82      4.02 o 
  -5   5   4     3804.66     4012.95    201.66 o 
  -3   5   4     1666.51     1994.12    115.54 o 
  -1   5   4     2019.86     2064.86     96.48 o 
   1   5   4     1393.65     1626.15     52.17 o 
   3   5   4     2509.46     2237.80     32.69 o 
   5   5   4      287.17      234.42     10.48 o 
   7   5   4      809.55      752.86     12.82 o 
   9   5   4      358.32      329.10     15.87 o 
  11   5   4        5.56       -1.58      8.19 o 
  13   5   4       90.84       93.31     10.79 o 
 -16   6   4        1.11       -7.30      7.30 o 
 -14   6   4       32.89       40.71      8.40 o 
 -12   6   4      147.61      152.17     17.29 o 
 -10   6   4       72.71       88.49      5.37 o 
  -8   6   4        7.56       30.02     12.12 o 
  -6   6   4      183.25      287.19     47.66 o 
  -4   6   4       26.69       35.61      3.58 o 
  -2   6   4     1852.46     1865.09     64.31 o 
   0   6   4     1183.43     1105.66     26.86 o 
   2   6   4      563.53      613.05     20.93 o 
   4   6   4      286.31      304.00      8.79 o 
   6   6   4      735.82      694.37     19.96 o 
   8   6   4      143.95      133.99      8.70 o 
  10   6   4      239.62      209.88     18.14 o 
  12   6   4       52.86       63.76      9.14 o 
 -17   7   4        9.17        4.27      3.53 o 
 -15   7   4      198.15      280.83     18.09 o 
 -13   7   4        2.25        5.44     11.60 o 
 -11   7   4     2453.10     2516.02    239.86 o 
  -9   7   4      429.01      398.05     11.10 o 
  -7   7   4      371.97      334.15     17.25 o 
  -5   7   4     2003.23     1972.67     99.73 o 
  -3   7   4      179.82      250.99     12.97 o 
  -1   7   4     2690.64     2696.63    101.82 o 
   1   7   4      882.22      771.72     33.87 o 
   3   7   4       51.05       57.86      4.90 o 
   5   7   4     1742.46     1941.98     44.97 o 
   7   7   4      485.99      477.97     23.83 o 
   9   7   4       77.51       58.50      6.65 o 
  11   7   4       11.44       15.88      5.10 o 
 -16   8   4       54.66       63.44      7.12 o 
 -14   8   4      341.14      411.49     14.64 o 
 -12   8   4       35.38       50.23      5.97 o 
 -10   8   4     1797.52     1711.09    129.96 o 
  -8   8   4        1.95       10.41      8.37 o 
  -6   8   4     1877.03     1966.52     94.74 o 
  -4   8   4      478.66      530.11     19.45 o 
  -2   8   4     3386.65     3317.23    124.54 o 
   0   8   4      666.80      605.98     19.61 o 
   2   8   4      130.13      104.25      5.49 o 
   4   8   4     2254.89     2390.97     94.51 o 
   6   8   4        6.17       26.88      8.02 o 
   8   8   4      187.90      181.80     21.80 o 
  10   8   4       93.94      121.90     21.16 o 
 -15   9   4       89.63      103.46      9.77 o 
 -13   9   4       24.45       34.70      4.57 o 
 -11   9   4       14.55       19.68      5.67 o 
  -9   9   4       72.43       76.14      8.02 o 
  -7   9   4     1117.05     1012.49     68.87 o 
  -5   9   4      859.63      744.26     46.30 o 
  -3   9   4     1386.94     1410.34     72.74 o 
  -1   9   4      259.70      233.28     13.57 o 
   1   9   4      296.11      316.74      9.20 o 
   3   9   4       74.95       65.05      6.78 o 
   5   9   4       67.30       50.60     10.90 o 
   7   9   4      105.59      106.02     12.88 o 
   9   9   4      299.93      269.32     45.84 o 
 -14  10   4        1.72        4.69      4.27 o 
 -12  10   4        0.38       -0.86      6.77 o 
 -10  10   4      102.64      109.32      6.05 o 
  -8  10   4        0.50       -9.17      9.17 o 
  -6  10   4       66.80       74.61      7.16 o 
  -4  10   4      353.90      357.84     22.24 o 
  -2  10   4      122.79       88.54      6.23 o 
   0  10   4      106.95       86.36      6.53 o 
   2  10   4      104.24       85.83      5.93 o 
   4  10   4        0.12        1.96      8.44 o 
   6  10   4        9.05       13.93      4.90 o 
   8  10   4        0.67       -6.05      7.25 o 
 -13  11   4       13.81       25.43      4.67 o 
 -11  11   4      101.55       98.04      8.59 o 
  -9  11   4       15.93       24.03      8.77 o 
  -7  11   4       69.53      108.01     12.37 o 
  -5  11   4      887.80      890.92     44.46 o 
  -3  11   4      451.45      410.52     17.46 o 
  -1  11   4       17.95       24.29      5.22 o 
   1  11   4       65.16       73.85      6.74 o 
   3  11   4       26.63       25.66      5.04 o 
   5  11   4        1.05        4.38      5.10 o 
   7  11   4      267.52      228.74     35.94 o 
 -10  12   4      111.13      106.68     10.58 o 
  -8  12   4       41.12       44.99      4.63 o 
  -6  12   4       82.39       93.55     11.74 o 
  -4  12   4      211.97      210.48     12.37 o 
  -2  12   4      256.40      246.59     11.82 o 
   0  12   4        6.33        6.30     10.50 o 
   2  12   4        2.56        7.10      6.16 o 
   4  12   4      337.83      300.64     44.48 o 
   6  12   4       12.59        9.33      5.49 o 
  -9  13   4       95.87       83.62     10.23 o 
  -7  13   4        8.87        6.63      4.38 o 
  -5  13   4       27.17       30.36      6.48 o 
  -3  13   4        1.09       10.13      4.28 o 
  -1  13   4      258.71      236.79     21.21 o 
   1  13   4        8.42       -5.28      6.55 o 
   3  13   4       63.87       67.56     10.88 o 
  -4  14   4       18.22       20.48      5.42 o 
  -2  14   4       56.91       34.61      4.14 o 
 -19   1   5        0.06       -5.24      6.71 o 
 -17   1   5      103.70       95.41     10.71 o 
 -15   1   5        0.13       11.21      7.22 o 
 -13   1   5      348.35      316.22     73.95 o 
 -11   1   5      873.30      915.41     42.72 o 
  -9   1   5     2691.32     2853.84     87.22 o 
  -7   1   5      639.32      548.06     16.98 o 
  -5   1   5     1145.00      980.45     45.24 o 
  -3   1   5      286.84      294.12     11.96 o 
  -1   1   5      115.57      196.40      4.95 o 
   1   1   5     5696.71     4766.95     94.09 o 
   3   1   5    16899.15    16714.30    282.80 o 
   5   1   5      192.96      158.60      8.11 o 
   7   1   5      589.09      563.49     12.39 o 
   9   1   5       59.78       47.54      5.10 o 
  11   1   5        3.14       -3.37      5.45 o 
  13   1   5       20.93        8.18      6.33 o 
 -18   2   5      107.84       98.69     11.82 o 
 -16   2   5      730.08      595.54     70.72 o 
 -14   2   5     1068.00     1057.18     60.86 o 
 -12   2   5     3604.48     3578.78    111.30 o 
 -10   2   5       73.24      116.17      5.50 o 
  -8   2   5    13579.80    13596.51    327.82 o 
  -6   2   5    13425.86    14519.24    817.00 o 
  -4   2   5    10637.63    10329.75    819.64 o 
  -2   2   5     6269.33     5215.06    161.52 o 
   0   2   5     2798.09     2441.67     55.75 o 
   2   2   5     3407.86     3832.36     82.48 o 
   4   2   5      557.96      397.41      8.79 o 
   6   2   5      333.96      348.32      7.94 o 
   8   2   5       91.39      106.99     11.00 o 
  10   2   5       23.11       29.70      5.42 o 
  12   2   5      227.18      218.99     21.51 o 
 -19   3   5        4.91        9.08      4.14 o 
 -17   3   5      498.46      476.68     83.91 o 
 -15   3   5      726.90      710.89     97.94 o 
 -13   3   5     1414.09     1500.06     96.60 o 
 -11   3   5       35.52       55.77      4.41 o 
  -9   3   5      102.54       88.96      4.50 o 
  -7   3   5     6101.43     6598.65    215.20 o 
  -5   3   5    19921.34    21031.00   1410.72 o 
  -3   3   5      629.60      505.76     24.25 o 
  -1   3   5      666.42      655.01     28.49 o 
   1   3   5     2647.16     2645.93     23.03 o 
   3   3   5      417.94      417.77      6.43 o 
   5   3   5      772.99      864.25     31.49 o 
   7   3   5      513.38      511.52      9.14 o 
   9   3   5       42.80       25.67      9.00 o 
  11   3   5      234.39      243.41     22.99 o 
 -18   4   5        3.38        6.73      5.24 o 
 -16   4   5      210.90      210.36     32.08 o 
 -14   4   5      173.13      190.54     21.71 o 
 -12   4   5      709.74      770.41     31.02 o 
 -10   4   5      549.61      559.11     10.62 o 
  -8   4   5     1141.21     1145.00     56.01 o 
  -6   4   5        4.04        5.26      3.74 o 
  -4   4   5      867.27      721.11     47.34 o 
  -2   4   5        5.47       49.91      3.09 o 
   0   4   5     2772.29     2591.95     31.30 o 
   2   4   5      457.68      473.58     10.90 o 
   4   4   5      302.49      222.44      5.95 o 
   6   4   5      141.11      137.57      5.95 o 
   8   4   5      154.48      148.77      6.54 o 
  10   4   5       50.93       51.56      5.54 o 
  12   4   5        7.81        2.66      4.54 o 
 -17   5   5      172.01      206.36     16.47 o 
 -15   5   5       51.09       81.59     14.84 o 
 -13   5   5      797.57      765.79     79.28 o 
 -11   5   5      112.75      114.22      6.06 o 
  -9   5   5       17.19       37.24      4.11 o 
  -7   5   5     1446.90     1496.10    104.50 o 
  -5   5   5      649.40      483.01     31.21 o 
  -3   5   5      599.52      463.38     23.48 o 
  -1   5   5     2819.52     2782.83     94.82 o 
   1   5   5      267.20      233.80      5.38 o 
   3   5   5       10.76       27.59      3.81 o 
   5   5   5     1384.13     1401.20     21.27 o 
   7   5   5      160.69      162.25     10.07 o 
   9   5   5        0.20       -6.15      6.15 o 
  11   5   5      232.13      247.70     25.69 o 
 -18   6   5      120.53      123.14     10.65 o 
 -16   6   5       90.32       90.08      8.79 o 
 -14   6   5       80.90       95.07     10.98 o 
 -12   6   5     2641.56     2621.99    232.25 o 
 -10   6   5       42.56       30.46      5.84 o 
  -8   6   5      964.31      942.08     41.96 o 
  -6   6   5     2357.85     2258.59    100.59 o 
  -4   6   5     1736.74     1544.04    101.47 o 
  -2   6   5     1068.97     1009.88     47.51 o 
   0   6   5     3696.47     3563.76     83.94 o 
   2   6   5     4005.28     3999.46    132.57 o 
   4   6   5        5.38       21.91      5.39 o 
   6   6   5     1860.39     1858.64     55.04 o 
   8   6   5       15.19       31.24      6.27 o 
  10   6   5      193.94      188.07     23.64 o 
 -17   7   5      133.33      140.08      9.30 o 
 -15   7   5       22.33       31.79      9.35 o 
 -13   7   5       33.35       50.60      5.42 o 
 -11   7   5      115.44      121.82      6.96 o 
  -9   7   5     1262.99     1291.38     64.29 o 
  -7   7   5      420.49      380.30     25.99 o 
  -5   7   5       51.69       56.94      6.12 o 
  -3   7   5     2621.15     2547.43    101.39 o 
  -1   7   5      717.75      699.86     26.19 o 
   1   7   5      626.97      567.89     15.12 o 
   3   7   5      176.50      175.81      6.33 o 
   5   7   5     1056.47     1019.69     36.76 o 
   7   7   5      571.47      560.32     41.09 o 
   9   7   5        0.39       -2.23      6.29 o 
  11   7   5      185.58      189.99     30.51 o 
 -16   8   5       40.04       56.00      4.00 o 
 -14   8   5       94.71      122.32      9.26 o 
 -12   8   5      188.30      179.33      8.45 o 
 -10   8   5       58.46       78.59      8.53 o 
  -8   8   5       16.80        4.17      8.56 o 
  -6   8   5      586.25      659.93     35.03 o 
  -4   8   5        0.60        5.52      6.45 o 
  -2   8   5        2.83       16.34      4.49 o 
   0   8   5        0.51       16.64      7.66 o 
   2   8   5      321.88      332.04      9.94 o 
   4   8   5     1190.04     1229.80     37.61 o 
   6   8   5       54.41       59.91     10.30 o 
   8   8   5       24.00       21.71      5.77 o 
  10   8   5        4.26       15.21      3.87 o 
 -15   9   5       21.39       20.21      4.79 o 
 -13   9   5      114.08      140.26     11.82 o 
 -11   9   5      276.60      287.60     12.78 o 
  -9   9   5      381.52      386.81     32.48 o 
  -7   9   5      959.05     1081.42     64.74 o 
  -5   9   5       22.44       40.39      8.49 o 
  -3   9   5     2264.25     2412.93    117.07 o 
  -1   9   5       23.81       22.00      9.17 o 
   1   9   5      114.73      137.47      8.53 o 
   3   9   5      302.22      314.86     17.28 o 
   5   9   5      956.48      985.84     64.61 o 
   7   9   5       86.07       85.96     14.25 o 
   9   9   5        0.50        2.77      5.94 o 
 -14  10   5       34.31       35.87      3.79 o 
 -12  10   5       71.45       72.78      5.54 o 
 -10  10   5       44.11       30.11      6.45 o 
  -8  10   5      971.09      958.33     63.07 o 
  -6  10   5       39.17       69.00      5.48 o 
  -4  10   5     3763.26     3949.04    238.94 o 
  -2  10   5      123.13      120.37      6.78 o 
   0  10   5        2.99        2.44      6.61 o 
   2  10   5      321.36      319.42     17.82 o 
   4  10   5        5.35        6.52      8.16 o 
   6  10   5       66.40       56.78     14.77 o 
   8  10   5       41.62       57.47     12.71 o 
 -13  11   5      118.14      130.30     11.56 o 
 -11  11   5      197.96      209.79     10.11 o 
  -9  11   5      293.33      289.38     23.64 o 
  -7  11   5      530.60      527.42     45.14 o 
  -5  11   5      214.53      238.60     21.42 o 
  -3  11   5      942.30      893.99     39.04 o 
  -1  11   5       39.42       37.71      5.18 o 
   1  11   5        0.82        6.34      7.97 o 
   3  11   5      216.72      195.54     23.25 o 
   5  11   5       12.43       10.79      4.97 o 
 -10  12   5       17.28       14.94      6.92 o 
  -8  12   5       26.24       35.93      6.96 o 
  -6  12   5        4.39        5.90      5.31 o 
  -4  12   5      135.85      116.12      7.64 o 
  -2  12   5       10.69       24.77      5.76 o 
   0  12   5        9.76        3.38     10.06 o 
   2  12   5        9.10       10.58      7.01 o 
   4  12   5        6.40        8.27      4.06 o 
  -9  13   5        6.25        4.42      4.42 o 
  -7  13   5      113.47       96.64      5.72 o 
  -5  13   5       16.48       14.45      4.52 o 
  -3  13   5       57.20       54.37     10.28 o 
  -1  13   5       10.06       10.49      4.31 o 
   1  13   5       89.59       74.45      9.34 o 
 -20   0   6       33.87        2.07      9.31 o 
 -18   0   6       78.64       48.30     10.05 o 
 -16   0   6      342.31      289.96     18.63 o 
 -14   0   6       72.35      110.83     13.00 o 
 -12   0   6     1672.68     1740.77    219.64 o 
 -10   0   6     3773.46     3882.63    477.44 o 
  -8   0   6     3246.26     3645.88    209.86 o 
  -6   0   6      351.60      402.80     10.51 o 
  -4   0   6     2660.49     2018.38     46.91 o 
  -2   0   6     4475.15     4227.79     34.95 o 
   0   0   6       11.91       36.48      4.16 o 
   2   0   6     9918.76     9131.66    293.85 o 
   4   0   6     1039.41      904.60     45.06 o 
   6   0   6      134.95      204.95     27.93 o 
   8   0   6      142.78      127.48     16.25 o 
  10   0   6      223.43      292.85     10.75 o 
  12   0   6       73.16       81.45     14.04 o 
 -19   1   6        3.23       -6.40      6.40 o 
 -17   1   6       71.52       76.64     10.20 o 
 -15   1   6     2300.64     2063.76     91.55 o 
 -13   1   6       10.30       24.73      5.46 o 
 -11   1   6     1712.53     1584.45     68.49 o 
  -9   1   6     1962.39     2263.22     70.60 o 
  -7   1   6       85.79      202.75      5.84 o 
  -5   1   6     1839.69     1677.89     70.35 o 
  -3   1   6     3069.45     2586.81     46.80 o 
  -1   1   6    12657.78     9999.57    155.48 o 
   1   1   6     8753.00     7710.22    150.35 o 
   3   1   6      151.63       89.57      4.31 o 
   5   1   6     1892.73     1952.57     60.05 o 
   7   1   6       12.75       23.69      8.50 o 
   9   1   6        7.05       19.07      5.77 o 
  11   1   6        0.45        1.97      5.58 o 
 -18   2   6      133.80      112.68     13.18 o 
 -16   2   6      135.49      108.84     12.22 o 
 -14   2   6       72.57       96.96      6.08 o 
 -12   2   6     1225.76     1219.02     44.48 o 
 -10   2   6        0.43       13.01      4.20 o 
  -8   2   6      451.63      439.76      6.72 o 
  -6   2   6    12960.60    13905.58    947.07 o 
  -4   2   6     6056.87     5699.49    301.14 o 
  -2   2   6     1478.15     1501.99     43.76 o 
   0   2   6     3228.18     2624.12     44.56 o 
   2   2   6     1446.72     1529.44     20.08 o 
   4   2   6      411.45      379.31     10.50 o 
   6   2   6        8.24       17.93      5.00 o 
   8   2   6       11.55       -0.35      9.48 o 
  10   2   6        9.38        1.93      7.66 o 
  12   2   6        0.69       -1.44      4.09 o 
 -19   3   6       46.01       45.37      5.80 o 
 -17   3   6        2.64       -6.23      9.47 o 
 -15   3   6     1602.75     1409.82    254.79 o 
 -13   3   6      599.53      648.33     43.10 o 
 -11   3   6       11.49       26.30      8.87 o 
  -9   3   6     1252.84     1436.54     34.78 o 
  -7   3   6     4077.71     4107.67    269.16 o 
  -5   3   6      526.97      527.15     34.69 o 
  -3   3   6      443.55      539.62     31.45 o 
  -1   3   6      582.99      500.61     15.73 o 
   1   3   6     5807.21     5242.65     86.73 o 
   3   3   6      242.96      212.67      6.53 o 
   5   3   6       19.61       13.77      5.33 o 
   7   3   6        5.76       15.16      7.28 o 
   9   3   6        0.86        1.12      7.21 o 
  11   3   6        2.25       -2.44      6.59 o 
 -18   4   6       34.19       21.90     10.45 o 
 -16   4   6      127.06      132.93     17.80 o 
 -14   4   6      585.19      602.42     64.37 o 
 -12   4   6        0.58        1.32      6.35 o 
 -10   4   6      147.88      171.57      5.53 o 
  -8   4   6     2431.47     2632.25    119.38 o 
  -6   4   6     7553.24     7154.29    391.88 o 
  -4   4   6      297.49      287.13     20.02 o 
  -2   4   6     4706.34     4831.65    188.08 o 
   0   4   6     1328.89     1151.16     27.00 o 
   2   4   6     1087.91     1102.60     16.27 o 
   4   4   6     2312.09     2155.10     67.94 o 
   6   4   6      760.66      699.86     23.90 o 
   8   4   6      394.72      480.89     20.53 o 
  10   4   6      123.13      123.76      8.17 o 
 -19   5   6      200.93      224.70     10.64 o 
 -17   5   6       17.74        7.18      6.77 o 
 -15   5   6       88.87      117.97     23.71 o 
 -13   5   6       92.43       82.61      6.86 o 
 -11   5   6      649.87      737.50     15.68 o 
  -9   5   6      365.51      378.15     10.84 o 
  -7   5   6     6618.39     7396.54    403.71 o 
  -5   5   6       17.93       38.79      7.72 o 
  -3   5   6       31.13       53.40      5.20 o 
  -1   5   6      153.93      213.17     13.69 o 
   1   5   6      113.23      135.88      5.08 o 
   3   5   6     1493.98     1555.48     37.99 o 
   5   5   6      916.06      916.02     32.66 o 
   7   5   6      560.64      592.53     17.51 o 
   9   5   6      254.11      224.74     15.66 o 
  11   5   6        3.13       -5.93      5.93 o 
 -18   6   6       10.07       10.14      4.93 o 
 -16   6   6        5.19       10.04      8.74 o 
 -14   6   6        4.65        4.57      6.52 o 
 -12   6   6      445.98      413.51     25.87 o 
 -10   6   6      266.11      286.37     14.52 o 
  -8   6   6      115.91      122.14      8.39 o 
  -6   6   6       19.69       25.54      4.22 o 
  -4   6   6       41.90       59.12      4.02 o 
  -2   6   6      165.46      131.95      8.75 o 
   0   6   6      583.52      637.03     22.98 o 
   2   6   6       36.43       45.55      9.81 o 
   4   6   6      252.09      257.69      7.26 o 
   6   6   6       20.18       26.29      5.85 o 
   8   6   6       30.91       24.13     14.56 o 
  10   6   6        0.23        4.31      5.92 o 
 -17   7   6      167.55      182.78     10.42 o 
 -15   7   6      322.83      351.41     17.58 o 
 -13   7   6      188.93      175.81     19.17 o 
 -11   7   6     3766.06     3933.88    218.79 o 
  -9   7   6     1748.04     1776.51     62.22 o 
  -7   7   6      166.12      173.34     12.63 o 
  -5   7   6     5456.00     5275.74    263.45 o 
  -3   7   6       41.62       44.40      4.28 o 
  -1   7   6      653.57      531.72     20.45 o 
   1   7   6      391.28      395.67     10.20 o 
   3   7   6      448.55      443.28      8.83 o 
   5   7   6      264.60      253.36     16.00 o 
   7   7   6      217.20      260.51     19.37 o 
   9   7   6      112.29      116.29     19.54 o 
 -16   8   6      154.56      186.50     13.95 o 
 -14   8   6      551.05      601.50     19.03 o 
 -12   8   6       18.63       24.91      8.09 o 
 -10   8   6      417.10      486.03     40.39 o 
  -8   8   6       22.34       24.41      8.35 o 
  -6   8   6     3456.86     3622.32    173.45 o 
  -4   8   6      260.87      273.94     11.47 o 
  -2   8   6     2218.83     2192.72     87.48 o 
   0   8   6     1986.54     1904.54     51.28 o 
   2   8   6        8.15        4.50      7.44 o 
   4   8   6     1298.91     1289.42     60.56 o 
   6   8   6        1.69       20.02      8.74 o 
   8   8   6      219.18      212.45     29.31 o 
 -15   9   6      121.46      146.32     11.73 o 
 -13   9   6       28.90       32.95      4.79 o 
 -11   9   6      179.79      172.87     13.05 o 
  -9   9   6      130.83      142.33     10.83 o 
  -7   9   6      443.46      467.26     17.58 o 
  -5   9   6     1856.00     1833.57     82.80 o 
  -3   9   6      274.37      273.97     13.26 o 
  -1   9   6      126.92      131.17      5.92 o 
   1   9   6      167.94      166.28     14.30 o 
   3   9   6      492.92      483.84     28.57 o 
   5   9   6        8.24       10.34      6.01 o 
   7   9   6      193.66      172.81     23.34 o 
 -14  10   6       22.50       22.14      4.01 o 
 -12  10   6        0.32        7.55      5.29 o 
 -10  10   6      213.04      232.16     16.38 o 
  -8  10   6       24.42       37.61      5.91 o 
  -6  10   6        1.68       -7.10      8.87 o 
  -4  10   6      799.37      893.81     35.46 o 
  -2  10   6       75.12       84.74      5.90 o 
   0  10   6        4.09       11.76      5.37 o 
   2  10   6       27.12       19.67      9.73 o 
   4  10   6       59.34       76.50      8.27 o 
   6  10   6       70.19       66.45      7.52 o 
 -13  11   6       18.57       21.27      3.19 o 
 -11  11   6        8.68       -5.80      5.80 o 
  -9  11   6      151.27      174.09     13.10 o 
  -7  11   6       59.54       55.26      5.76 o 
  -5  11   6      954.84     1044.09     57.77 o 
  -3  11   6        0.18       -2.58      7.31 o 
  -1  11   6        4.42       -1.18      8.85 o 
   1  11   6       49.09       58.72     13.77 o 
   3  11   6      304.89      277.68     30.77 o 
   5  11   6        4.40       -1.62      5.72 o 
 -10  12   6      162.52      141.51     10.77 o 
  -8  12   6        0.06       -3.60      6.58 o 
  -6  12   6      218.46      217.29     20.14 o 
  -4  12   6       72.02       65.36      5.13 o 
  -2  12   6        7.62        3.75      8.49 o 
   0  12   6      124.21       96.69      5.31 o 
   2  12   6        5.67        1.38      4.70 o 
   4  12   6       77.71       55.81      5.73 o 
  -9  13   6       10.46       19.60      3.35 o 
  -7  13   6        1.53        2.07      5.83 o 
  -5  13   6       18.36       10.54      5.08 o 
  -3  13   6        0.89        6.54      4.02 o 
  -1  13   6       44.94       54.73      4.61 o 
   1  13   6        0.74       -5.22      5.22 o 
 -19   1   7       70.54       57.49      4.79 o 
 -17   1   7      725.16      561.77     50.02 o 
 -15   1   7      311.43      306.81     14.34 o 
 -13   1   7      591.28      514.66     82.91 o 
 -11   1   7     1159.44     1295.68     75.56 o 
  -9   1   7      604.42      610.20     19.23 o 
  -7   1   7      277.83      363.87      6.92 o 
  -5   1   7       36.46       27.04      2.80 o 
  -3   1   7     2656.48     2640.12     26.67 o 
  -1   1   7        2.59      118.26      3.68 o 
   1   1   7      271.93      234.74      6.73 o 
   3   1   7      164.97      190.69     10.67 o 
   5   1   7      182.35      164.51      6.51 o 
   7   1   7        6.48       14.99     10.47 o 
   9   1   7       10.84        6.94      8.12 o 
  11   1   7       33.26       22.69      3.87 o 
 -20   2   7        4.73        8.60      4.37 o 
 -18   2   7      115.35      102.99     17.79 o 
 -16   2   7        5.72        2.41     10.11 o 
 -14   2   7     1608.54     1708.59    110.79 o 
 -12   2   7     1088.62     1035.66     30.71 o 
 -10   2   7      680.13      866.55     24.08 o 
  -8   2   7    11653.11    12248.26    631.99 o 
  -6   2   7     4141.80     4048.02    241.33 o 
  -4   2   7     4056.64     3450.99    171.09 o 
  -2   2   7       38.55       23.21      3.16 o 
   0   2   7     1612.74     1320.42     41.96 o 
   2   2   7      998.62     1036.74     32.94 o 
   4   2   7      114.69       85.07      5.28 o 
   6   2   7      191.23      203.05     11.22 o 
   8   2   7       27.68       49.18      5.51 o 
  10   2   7      103.72      120.48      5.57 o 
 -19   3   7        0.26       10.02      5.20 o 
 -17   3   7      272.04      267.88     37.93 o 
 -15   3   7      180.16      204.65     22.11 o 
 -13   3   7       59.58       70.10      7.70 o 
 -11   3   7      295.53      277.03      7.82 o 
  -9   3   7      532.81      501.55     26.19 o 
  -7   3   7       51.99       56.89      4.31 o 
  -5   3   7      269.08      310.30     19.76 o 
  -3   3   7     7862.96     7014.12    316.66 o 
  -1   3   7      413.32      411.96      6.19 o 
   1   3   7     3649.87     3340.61    604.07 o 
   3   3   7     2265.79     2365.57     35.98 o 
   5   3   7     2351.46     2526.17     42.63 o 
   7   3   7       49.49       73.53      5.43 o 
   9   3   7       34.92       38.83      7.21 o 
  11   3   7      142.47      121.54      8.87 o 
 -18   4   7       99.01      107.85      7.29 o 
 -16   4   7      101.84       95.55     18.08 o 
 -14   4   7        0.09        1.49      7.04 o 
 -12   4   7      257.10      294.76     10.46 o 
 -10   4   7      194.11      183.43      7.47 o 
  -8   4   7     2418.67     2561.07    154.83 o 
  -6   4   7     2344.57     2378.08    190.75 o 
  -4   4   7       27.87       54.69      3.53 o 
  -2   4   7      158.73      210.11      6.23 o 
   0   4   7       76.95      166.40      5.77 o 
   2   4   7      173.94      227.15     10.32 o 
   4   4   7        4.91        6.43      6.85 o 
   6   4   7       59.13       31.22     11.13 o 
   8   4   7       11.01       10.01      7.50 o 
  10   4   7       13.71        4.82      5.32 o 
 -19   5   7        0.96       -3.31      5.82 o 
 -17   5   7      109.93      134.46     10.79 o 
 -15   5   7      158.14      198.01     23.34 o 
 -13   5   7      554.91      531.70     37.80 o 
 -11   5   7      465.13      531.65     12.71 o 
  -9   5   7     1239.33     1361.29     74.96 o 
  -7   5   7     2025.57     2068.63    139.42 o 
  -5   5   7     1961.60     1734.53    111.08 o 
  -3   5   7        6.84        4.51      6.25 o 
  -1   5   7      464.65      387.09     11.36 o 
   1   5   7     2403.74     2404.69     45.20 o 
   3   5   7       26.89       24.12      6.27 o 
   5   5   7      318.77      319.66     13.44 o 
   7   5   7      300.61      335.41     16.38 o 
   9   5   7       55.51       53.98      4.72 o 
 -18   6   7      295.36      338.19     25.27 o 
 -16   6   7      348.54      399.85     11.31 o 
 -14   6   7      736.92      754.49     99.77 o 
 -12   6   7      250.87      291.01     10.16 o 
 -10   6   7        7.79       15.83      5.36 o 
  -8   6   7     3569.61     3888.29    227.39 o 
  -6   6   7       12.28       56.65      5.37 o 
  -4   6   7     2765.02     2479.12    162.57 o 
  -2   6   7      888.69      884.68     34.42 o 
   0   6   7     1716.13     1732.95     50.88 o 
   2   6   7     2375.62     2398.01     58.01 o 
   4   6   7      225.18      204.82      6.65 o 
   6   6   7      324.03      338.05     10.22 o 
   8   6   7      220.12      222.25     18.80 o 
 -17   7   7      385.71      411.48     23.87 o 
 -15   7   7        0.17        3.08      7.10 o 
 -13   7   7      713.66      711.02     78.20 o 
 -11   7   7      266.30      281.69     14.85 o 
  -9   7   7     2223.73     2547.78    127.56 o 
  -7   7   7      485.44      451.99     28.89 o 
  -5   7   7      596.21      684.69     43.50 o 
  -3   7   7      416.33      423.24     14.06 o 
  -1   7   7       11.79       24.01      5.17 o 
   1   7   7      223.58      229.01     12.89 o 
   3   7   7        3.21        6.79      8.80 o 
   5   7   7      273.33      293.54     13.24 o 
   7   7   7      163.99      180.51     22.18 o 
   9   7   7       12.77       20.62      3.39 o 
 -16   8   7       41.17       39.13      4.38 o 
 -14   8   7      361.53      422.27     23.90 o 
 -12   8   7        1.50       12.48      7.12 o 
 -10   8   7      300.35      366.51     15.36 o 
  -8   8   7      614.30      612.20     31.39 o 
  -6   8   7      516.35      491.84     25.93 o 
  -4   8   7      119.73      114.98     10.02 o 
  -2   8   7        2.25        4.97      6.62 o 
   0   8   7       21.59       23.12      6.59 o 
   2   8   7      340.15      378.48     12.72 o 
   4   8   7        0.47       -9.00      9.00 o 
   6   8   7       32.12       33.04      4.60 o 
   8   8   7       35.71       43.02      8.57 o 
 -15   9   7        1.91        3.77      5.35 o 
 -13   9   7      562.08      589.50     32.38 o 
 -11   9   7      179.77      181.87      9.02 o 
  -9   9   7      768.66      739.20     45.85 o 
  -7   9   7     1731.91     1826.63    128.30 o 
  -5   9   7      303.78      281.75     20.74 o 
  -3   9   7        9.34       -4.02      7.76 o 
  -1   9   7      203.30      219.54      7.27 o 
   1   9   7      228.98      247.94      7.68 o 
   3   9   7        6.76        8.38      6.01 o 
   5   9   7       70.53       75.43     11.47 o 
   7   9   7      115.61       97.53     15.95 o 
 -14  10   7       20.08       12.80      4.31 o 
 -12  10   7      162.09      188.28      8.10 o 
 -10  10   7       41.15       45.58      9.51 o 
  -8  10   7      434.87      394.13     22.03 o 
  -6  10   7       63.30       70.68      6.84 o 
  -4  10   7     1472.62     1501.18     67.34 o 
  -2  10   7     1826.18     1836.98     55.72 o 
   0  10   7       44.29       42.42      5.29 o 
   2  10   7      950.96      863.32     57.41 o 
   4  10   7       26.79       21.44      4.52 o 
   6  10   7       42.08       38.03      9.57 o 
 -13  11   7       97.23      107.49     15.12 o 
 -11  11   7       21.87       39.89      6.44 o 
  -9  11   7      242.13      243.68     16.09 o 
  -7  11   7      348.81      349.76     26.95 o 
  -5  11   7      116.30      114.31      6.84 o 
  -3  11   7       45.53       56.88      8.49 o 
  -1  11   7      174.10      161.34      7.45 o 
   1  11   7      174.37      152.76     16.00 o 
   3  11   7        7.43        7.09      5.22 o 
 -10  12   7       18.93        9.03      5.23 o 
  -8  12   7        4.28        5.52      3.97 o 
  -6  12   7        9.87       13.14      5.70 o 
  -4  12   7      140.78      144.21     11.13 o 
  -2  12   7      129.98      120.05      5.64 o 
   0  12   7       17.05       24.49      6.39 o 
   2  12   7       18.29       20.21      3.71 o 
  -7  13   7       67.00       58.34      7.51 o 
  -5  13   7       10.42        1.55      5.97 o 
  -3  13   7        5.54        0.30      5.78 o 
  -1  13   7        2.29       -0.45      3.68 o 
 -20   0   8        3.18        5.02      9.08 o 
 -18   0   8      374.32      297.73     96.26 o 
 -16   0   8      340.94      255.65     17.45 o 
 -14   0   8      108.31       77.14      7.30 o 
 -12   0   8        3.67       17.52      5.46 o 
 -10   0   8    10495.79    12630.83    734.89 o 
  -8   0   8     2599.79     3321.12     68.95 o 
  -6   0   8      742.51      968.14     19.68 o 
  -4   0   8     2484.72     2753.45     71.95 o 
  -2   0   8       85.87       96.63      5.21 o 
   0   0   8       51.62       41.70      5.09 o 
   2   0   8     2842.75     2537.95    142.94 o 
   4   0   8     1843.99     1877.00     82.72 o 
   6   0   8       18.82       39.13     14.77 o 
   8   0   8       39.31       37.39      7.62 o 
  10   0   8        0.51        6.93      7.00 o 
 -19   1   8       90.07       49.38      7.18 o 
 -17   1   8      438.42      310.24     32.58 o 
 -15   1   8      173.87      180.36      7.03 o 
 -13   1   8      107.78      105.27     34.29 o 
 -11   1   8     2057.94     2069.32    124.60 o 
  -9   1   8      686.65      796.09     12.35 o 
  -7   1   8     3926.30     3846.14    105.15 o 
  -5   1   8     6185.55     6310.02     96.25 o 
  -3   1   8     1114.45     1241.90     29.53 o 
  -1   1   8     3523.22     2797.92     58.39 o 
   1   1   8     1995.87     1961.20     53.86 o 
   3   1   8      408.66      427.37     12.38 o 
   5   1   8      173.13      226.21      7.31 o 
   7   1   8        2.73        5.20      5.30 o 
   9   1   8       76.22       77.95      6.35 o 
 -20   2   8      112.17       90.64     16.21 o 
 -18   2   8      107.55       84.37     12.11 o 
 -16   2   8     1236.53      987.83    142.92 o 
 -14   2   8      408.19      453.68     29.03 o 
 -12   2   8      568.55      696.88     15.34 o 
 -10   2   8     1190.19     1233.49     57.46 o 
  -8   2   8     1569.86     1621.68     98.36 o 
  -6   2   8     4437.37     4123.13    199.09 o 
  -4   2   8     1737.66     1741.19     70.55 o 
  -2   2   8     1182.81     1189.51     22.53 o 
   0   2   8       32.96       25.92      3.55 o 
   2   2   8     2613.17     2624.18     65.61 o 
   4   2   8        2.00        9.64      6.73 o 
   6   2   8        8.24       21.71      8.23 o 
   8   2   8       46.83       40.07      7.59 o 
  10   2   8        7.42        9.75      4.71 o 
 -19   3   8       14.19       19.66      4.84 o 
 -17   3   8       36.87       50.30     10.75 o 
 -15   3   8      505.69      491.02     59.61 o 
 -13   3   8      130.99      182.18      6.53 o 
 -11   3   8     1546.46     1642.32     69.34 o 
  -9   3   8       17.49       35.05      3.78 o 
  -7   3   8     4128.81     3983.89    280.68 o 
  -5   3   8      936.20     1022.70     69.50 o 
  -3   3   8     1596.51     1309.76     35.09 o 
  -1   3   8     2763.42     2699.59    490.07 o 
   1   3   8        8.01       27.41      4.62 o 
   3   3   8      414.29      468.91     14.73 o 
   5   3   8       91.82       70.66      8.27 o 
   7   3   8       72.74       70.12      5.61 o 
   9   3   8      123.96      126.63      6.61 o 
 -20   4   8      197.83      189.23     21.16 o 
 -18   4   8      114.40      137.27     12.58 o 
 -16   4   8      756.11      792.95    134.91 o 
 -14   4   8     1000.99     1069.09     91.73 o 
 -12   4   8        2.58        8.58      6.64 o 
 -10   4   8      846.82     1067.52     49.43 o 
  -8   4   8       19.62       38.53      4.26 o 
  -6   4   8     1072.17     1092.20     80.30 o 
  -4   4   8       30.06       42.85      3.60 o 
  -2   4   8       65.76       76.79      5.89 o 
   0   4   8      236.24      314.56      9.86 o 
   2   4   8      466.64      573.32      8.86 o 
   4   4   8      133.23      126.59      6.34 o 
   6   4   8       11.66        8.29      7.06 o 
   8   4   8      330.91      373.70     16.73 o 
 -19   5   8      247.66      262.35     22.55 o 
 -17   5   8       46.72       50.68      5.50 o 
 -15   5   8      250.50      274.06     38.57 o 
 -13   5   8        5.05        2.63      7.62 o 
 -11   5   8      594.57      645.46     27.73 o 
  -9   5   8      831.91      955.68     60.37 o 
  -7   5   8      363.99      449.83     31.72 o 
  -5   5   8     2707.29     2924.51    137.06 o 
  -3   5   8       49.46       37.75      3.88 o 
  -1   5   8     1139.02     1199.95     29.70 o 
   1   5   8      171.79      211.71      6.66 o 
   3   5   8     1932.77     2042.56     38.72 o 
   5   5   8       12.54        4.34      5.69 o 
   7   5   8       13.25       17.14      4.95 o 
   9   5   8      133.59      126.23     14.97 o 
 -18   6   8       20.60       13.98      5.03 o 
 -16   6   8        8.35        8.43      6.05 o 
 -14   6   8      101.12      102.08     12.88 o 
 -12   6   8      112.45      113.04      6.23 o 
 -10   6   8        8.88       10.91      5.68 o 
  -8   6   8      308.31      346.99     25.05 o 
  -6   6   8      325.32      301.76     19.76 o 
  -4   6   8      326.31      360.06     19.85 o 
  -2   6   8      704.21      695.80     11.70 o 
   0   6   8       10.36       20.52      5.52 o 
   2   6   8       47.72       40.45      5.07 o 
   4   6   8       82.62       77.77      5.91 o 
   6   6   8       63.04       63.60     17.02 o 
   8   6   8       80.42       63.68      9.98 o 
 -17   7   8       38.97       47.84      4.60 o 
 -15   7   8      861.83      920.02     46.17 o 
 -13   7   8      265.55      216.89     20.47 o 
 -11   7   8     1984.00     2078.15     72.43 o 
  -9   7   8     6496.96     7005.87    349.93 o 
  -7   7   8     3900.10     3973.04    253.84 o 
  -5   7   8     1588.48     1560.67     68.73 o 
  -3   7   8       52.78       52.72      8.27 o 
  -1   7   8     1259.44     1223.14     18.38 o 
   1   7   8       33.73       33.02      6.48 o 
   3   7   8     1157.53     1141.94     46.55 o 
   5   7   8      354.81      401.93     27.70 o 
   7   7   8        7.09       10.44      5.12 o 
 -16   8   8      364.17      375.71     15.80 o 
 -14   8   8      118.34      150.20      8.53 o 
 -12   8   8       27.95       20.68      9.55 o 
 -10   8   8      113.02      144.26      8.54 o 
  -8   8   8       52.21       63.27      6.00 o 
  -6   8   8     3846.61     3921.48    256.54 o 
  -4   8   8      516.19      503.91     16.61 o 
  -2   8   8     1036.71     1210.51     41.27 o 
   0   8   8     2640.19     2531.65     34.96 o 
   2   8   8      175.92      177.12      6.96 o 
   4   8   8      158.78      132.26      9.30 o 
   6   8   8        1.25        2.95      7.12 o 
 -15   9   8      140.10      166.74     12.20 o 
 -13   9   8       52.34       71.50      6.78 o 
 -11   9   8       73.69      123.31      7.09 o 
  -9   9   8        1.39       11.02      9.42 o 
  -7   9   8      609.16      657.64     35.56 o 
  -5   9   8       89.48       70.58      5.43 o 
  -3   9   8       21.30       27.57      4.80 o 
  -1   9   8      269.86      237.23      7.23 o 
   1   9   8       28.58       22.83      7.16 o 
   3   9   8       11.39        5.16      6.49 o 
   5   9   8       44.78       55.68      7.34 o 
 -14  10   8       15.52        9.05      5.73 o 
 -12  10   8      128.62      143.44     11.69 o 
 -10  10   8       31.88       33.44      6.84 o 
  -8  10   8        2.36       -5.87      7.02 o 
  -6  10   8       73.09       65.30      6.57 o 
  -4  10   8        0.71       18.00     11.76 o 
  -2  10   8       21.94       35.04      6.64 o 
   0  10   8        0.11       -8.17      8.17 o 
   2  10   8        1.34        1.11      7.08 o 
   4  10   8        8.89        4.74      5.50 o 
 -13  11   8       10.37        7.58      4.99 o 
 -11  11   8       38.13       42.53      9.97 o 
  -9  11   8       16.89       10.54      6.34 o 
  -7  11   8      117.13      126.37      6.21 o 
  -5  11   8       28.12       49.92      6.74 o 
  -3  11   8        2.72        3.36      6.33 o 
  -1  11   8      135.38      142.63      6.12 o 
   1  11   8       13.69       13.35      9.55 o 
   3  11   8       25.35       27.30      3.39 o 
 -10  12   8       88.41       80.87     12.77 o 
  -8  12   8        2.45       -0.64      6.55 o 
  -6  12   8      570.26      537.44     47.89 o 
  -4  12   8       53.44       49.07      5.25 o 
  -2  12   8       67.17       55.75      4.57 o 
   0  12   8      179.45      134.82     14.90 o 
  -7  13   8        0.46       -0.13      5.62 o 
  -5  13   8        0.30        2.23      5.27 o 
  -3  13   8        1.98        0.36      5.65 o 
 -21   1   9       20.64       25.79     10.99 o 
 -19   1   9        0.88        9.54      6.56 o 
 -17   1   9      117.92       96.25     10.65 o 
 -15   1   9       21.08       19.83      6.51 o 
 -13   1   9      208.29      191.51     14.21 o 
 -11   1   9       44.07       56.80      4.58 o 
  -9   1   9      296.53      291.44      8.45 o 
  -7   1   9     2281.72     2332.45     30.84 o 
  -5   1   9       43.41       53.78      9.17 o 
  -3   1   9      128.09      154.84      4.47 o 
  -1   1   9      412.06      460.45      8.63 o 
   1   1   9      387.30      391.27      7.23 o 
   3   1   9     1172.80     1079.06     48.73 o 
   5   1   9      363.31      402.22      8.46 o 
   7   1   9        2.19        9.94      4.98 o 
   9   1   9       93.63       97.02      5.63 o 
 -20   2   9      110.77       80.72     13.02 o 
 -18   2   9      681.84      532.70     75.62 o 
 -16   2   9       28.39       22.66      9.87 o 
 -14   2   9     2708.63     2958.97     97.61 o 
 -12   2   9     2973.36     3247.78    619.39 o 
 -10   2   9     1618.77     1715.11    167.25 o 
  -8   2   9      861.41      807.81     28.91 o 
  -6   2   9      307.35      341.13     12.93 o 
  -4   2   9       78.03       95.34      5.16 o 
  -2   2   9      627.17      634.26      9.70 o 
   0   2   9     2659.85     2605.04     82.31 o 
   2   2   9     2063.97     1957.93     54.66 o 
   4   2   9       53.75       29.01      7.27 o 
   6   2   9      310.02      361.33     12.12 o 
   8   2   9       29.50       29.77      5.29 o 
 -19   3   9      137.75      134.88     14.11 o 
 -17   3   9       36.60       39.89     13.60 o 
 -15   3   9       97.73      105.09     21.20 o 
 -13   3   9      344.20      492.86     13.33 o 
 -11   3   9      109.63       99.42      5.88 o 
  -9   3   9     1532.82     1464.19    105.27 o 
  -7   3   9      325.52      407.39     29.37 o 
  -5   3   9     1532.23     1737.61     80.90 o 
  -3   3   9     2544.37     2393.27     76.91 o 
  -1   3   9        2.68       27.49      9.30 o 
   1   3   9      973.78      848.80     35.18 o 
   3   3   9       83.51      140.11      8.36 o 
   5   3   9       93.76      106.94      6.44 o 
   7   3   9      183.99      203.83      8.66 o 
   9   3   9       30.53       29.25      3.62 o 
 -20   4   9       10.53        3.29      5.59 o 
 -18   4   9       61.21       64.56      5.07 o 
 -16   4   9      507.30      491.90     71.57 o 
 -14   4   9      156.03      158.37     10.88 o 
 -12   4   9       38.47       54.57      5.18 o 
 -10   4   9       89.90      138.64     15.10 o 
  -8   4   9       72.12       53.85      4.09 o 
  -6   4   9      255.34      361.91     19.12 o 
  -4   4   9     1591.60     1729.52     22.89 o 
  -2   4   9       83.18       82.46      4.59 o 
   0   4   9      723.28      806.04     13.12 o 
   2   4   9       52.91       59.02     12.26 o 
   4   4   9      318.40      373.03     11.27 o 
   6   4   9        5.47        8.31      7.89 o 
   8   4   9        0.23        0.31      6.51 o 
 -19   5   9        9.27        9.70      6.92 o 
 -17   5   9      290.46      395.57     18.82 o 
 -15   5   9      165.40      145.94     18.90 o 
 -13   5   9      107.03       90.33      6.14 o 
 -11   5   9      896.61     1049.84     71.87 o 
  -9   5   9     1147.13     1238.78     86.36 o 
  -7   5   9      434.16      521.96     25.62 o 
  -5   5   9       97.70      113.31      5.45 o 
  -3   5   9       81.48       52.02      4.17 o 
  -1   5   9      552.67      616.66      9.22 o 
   1   5   9      956.17      947.96     15.26 o 
   3   5   9        2.32        1.29      6.36 o 
   5   5   9      175.58      180.13      8.19 o 
   7   5   9       64.66       76.71      5.80 o 
 -18   6   9      277.95      299.57     11.82 o 
 -16   6   9      133.56      163.51      7.15 o 
 -14   6   9      162.36      173.08     15.43 o 
 -12   6   9       10.16       36.05      7.04 o 
 -10   6   9      194.63      248.74     16.98 o 
  -8   6   9     4075.46     4455.30    271.15 o 
  -6   6   9       99.17      165.46     13.09 o 
  -4   6   9     1657.55     1534.93     56.79 o 
  -2   6   9     1572.07     1549.99     22.03 o 
   0   6   9      319.46      282.32      8.86 o 
   2   6   9      982.88     1002.14     28.76 o 
   4   6   9       74.34       58.37      5.43 o 
   6   6   9      488.94      483.19     28.06 o 
 -17   7   9      190.10      197.50      5.94 o 
 -15   7   9       38.69       38.45      4.99 o 
 -13   7   9      225.66      236.24     11.35 o 
 -11   7   9      918.23      980.79     56.88 o 
  -9   7   9     1430.81     1721.74     93.47 o 
  -7   7   9     1428.06     1495.55    103.36 o 
  -5   7   9      726.86      787.99     36.95 o 
  -3   7   9      698.96      709.95     14.01 o 
  -1   7   9       20.31       32.37      5.46 o 
   1   7   9      397.41      382.92      8.63 o 
   3   7   9        6.16       -4.47      8.08 o 
   5   7   9      149.28      147.00     15.70 o 
   7   7   9       48.24       48.94      5.59 o 
 -16   8   9        5.00        2.87      5.73 o 
 -14   8   9      145.29      162.08      9.90 o 
 -12   8   9        6.16       23.62      5.01 o 
 -10   8   9      172.91      219.95      7.75 o 
  -8   8   9     1252.11     1243.93     78.01 o 
  -6   8   9      287.72      331.01     19.20 o 
  -4   8   9      232.01      254.57      9.23 o 
  -2   8   9      202.55      180.48      6.76 o 
   0   8   9        7.08       -0.07      8.27 o 
   2   8   9       56.01       59.09      5.36 o 
   4   8   9       16.66       12.99      6.09 o 
   6   8   9        0.04        1.57      5.40 o 
 -15   9   9       26.42       20.79      4.28 o 
 -13   9   9      342.29      345.73     20.35 o 
 -11   9   9      782.87      769.45     54.06 o 
  -9   9   9      241.28      228.85      7.60 o 
  -7   9   9      302.00      259.33     14.33 o 
  -5   9   9      157.10      193.43     16.00 o 
  -3   9   9      392.24      353.17     16.62 o 
  -1   9   9        2.32       -2.74      8.24 o 
   1   9   9      331.14      312.43     17.16 o 
   3   9   9        5.15        6.99      5.79 o 
   5   9   9       39.13       30.16      3.61 o 
 -14  10   9      129.40      123.72     12.34 o 
 -12  10   9      138.90      149.65      6.95 o 
 -10  10   9       65.32       59.88      5.35 o 
  -8  10   9      433.66      456.02     26.15 o 
  -6  10   9      105.84      106.53      6.15 o 
  -4  10   9      466.85      580.79     31.84 o 
  -2  10   9      817.46      806.83     32.78 o 
   0  10   9      173.95      176.54     17.02 o 
   2  10   9       11.92       -2.81      6.93 o 
   4  10   9       15.71       12.01      3.81 o 
 -13  11   9       64.41       70.81     10.80 o 
 -11  11   9        4.83        4.32      4.48 o 
  -9  11   9      199.24      182.57     12.50 o 
  -7  11   9       89.92       94.80      8.17 o 
  -5  11   9       21.78        5.24      6.44 o 
  -3  11   9      276.63      246.78     24.41 o 
  -1  11   9        5.37        3.68      5.79 o 
   1  11   9       10.35       -2.23      6.25 o 
 -10  12   9        1.32       -0.24      4.57 o 
  -8  12   9        0.79        5.72      4.74 o 
  -6  12   9       40.18       43.90      7.00 o 
  -4  12   9        0.76        0.76      6.01 o 
  -2  12   9       32.19       26.24      3.95 o 
   0  12   9       11.89       16.26      3.30 o 
 -20   0  10      637.64      392.61    172.00 o 
 -18   0  10      181.98      127.87     60.89 o 
 -16   0  10      790.57      552.90     77.87 o 
 -14   0  10      129.48      146.21      8.56 o 
 -12   0  10     6073.87     7013.91    454.41 o 
 -10   0  10     2174.30     2353.66     76.03 o 
  -8   0  10      404.60      468.73      9.62 o 
  -6   0  10      587.50      586.98     17.17 o 
  -4   0  10      559.50      624.78     16.13 o 
  -2   0  10      133.76      175.63      7.31 o 
   0   0  10      911.30      728.84     20.14 o 
   2   0  10     1090.67     1118.79     52.60 o 
   4   0  10      836.53      876.71     26.95 o 
   6   0  10       40.71       33.78      7.31 o 
   8   0  10      105.33      106.42      6.16 o 
 -21   1  10       60.33       47.40     11.12 o 
 -19   1  10        6.10        2.16      6.63 o 
 -17   1  10      295.57      216.86     21.42 o 
 -15   1  10        3.54       19.19     12.19 o 
 -13   1  10      189.04      178.10     19.49 o 
 -11   1  10     2860.55     3620.36     91.66 o 
  -9   1  10      238.15      272.28     14.81 o 
  -7   1  10     5493.61     5623.03     72.62 o 
  -5   1  10      531.65      538.46      8.31 o 
  -3   1  10       25.27       37.43      3.86 o 
  -1   1  10     1314.28     1285.66     48.38 o 
   1   1  10       14.82       10.91      5.59 o 
   3   1  10       17.82       11.47      7.25 o 
   5   1  10       46.97       76.57      5.69 o 
   7   1  10       37.10       30.79     10.19 o 
 -20   2  10        5.06       -7.09      7.72 o 
 -18   2  10       19.89       -8.91      8.91 o 
 -16   2  10       53.71       48.08     12.13 o 
 -14   2  10     1565.82     1746.87     40.52 o 
 -12   2  10      114.21      165.16     28.24 o 
 -10   2  10     1106.66     1243.03     58.20 o 
  -8   2  10        9.01        4.96      4.25 o 
  -6   2  10      674.92      700.91     15.13 o 
  -4   2  10      220.30      160.12      5.29 o 
  -2   2  10       74.80       83.42      4.60 o 
   0   2  10      973.73      932.78     26.34 o 
   2   2  10      156.34      188.07     12.50 o 
   4   2  10      165.11      185.85     11.60 o 
   6   2  10        6.24       12.76      4.99 o 
   8   2  10        0.04       -2.19      5.94 o 
 -19   3  10      107.81      129.16     11.78 o 
 -17   3  10      150.98      145.63     23.80 o 
 -15   3  10      140.52      157.69     10.70 o 
 -13   3  10       70.94       88.72      5.79 o 
 -11   3  10      128.48      120.89     13.22 o 
  -9   3  10       79.60       83.14      5.93 o 
  -7   3  10     1746.01     1806.81     65.58 o 
  -5   3  10       67.33       46.40      5.76 o 
  -3   3  10     2208.05     2168.13     40.80 o 
  -1   3  10      938.91      921.24     15.91 o 
   1   3  10     1357.09     1247.95     18.36 o 
   3   3  10      142.17      177.34      6.76 o 
   5   3  10        1.63       10.94      8.14 o 
   7   3  10      118.79      142.39      5.42 o 
 -20   4  10      344.86      348.89     14.74 o 
 -18   4  10      255.21      311.54     22.18 o 
 -16   4  10      803.72      895.13    133.08 o 
 -14   4  10     1131.86     1348.14     25.23 o 
 -12   4  10       38.13       69.74      5.36 o 
 -10   4  10     2918.66     3209.60    270.47 o 
  -8   4  10       80.51       98.76      8.62 o 
  -6   4  10      149.11      142.17      6.83 o 
  -4   4  10        1.52        8.53      6.40 o 
  -2   4  10     2215.95     2080.00     28.43 o 
   0   4  10      104.72      122.48      9.59 o 
   2   4  10     1154.52     1277.96     19.32 o 
   4   4  10      210.08      260.67     12.46 o 
   6   4  10       10.34       12.50      4.67 o 
 -19   5  10      103.34      130.22     15.77 o 
 -17   5  10        0.71        0.00      5.75 o 
 -15   5  10      351.39      396.99     38.80 o 
 -13   5  10       86.49      104.72      7.46 o 
 -11   5  10      457.50      532.92     32.15 o 
  -9   5  10      235.74      285.24     15.25 o 
  -7   5  10      406.63      412.16     16.66 o 
  -5   5  10      752.17      874.88     18.76 o 
  -3   5  10      191.76      207.19      7.04 o 
  -1   5  10       63.94       70.49      5.39 o 
   1   5  10        3.43       10.06      5.48 o 
   3   5  10      167.59      182.43      9.09 o 
   5   5  10      176.00      199.19     12.24 o 
   7   5  10       86.83       82.38      4.29 o 
 -18   6  10        0.30       -3.28      8.28 o 
 -16   6  10       16.27       19.62      5.77 o 
 -14   6  10        4.50        5.17      8.88 o 
 -12   6  10        5.21       22.15      4.71 o 
 -10   6  10     3021.62     3113.01    206.10 o 
  -8   6  10        2.48       25.52      5.24 o 
  -6   6  10       14.86       21.02      4.80 o 
  -4   6  10       22.52       40.86      4.90 o 
  -2   6  10      107.84      127.99     11.09 o 
   0   6  10       59.89       68.25      5.18 o 
   2   6  10        0.36        2.18      5.54 o 
   4   6  10        4.86       -4.15      7.47 o 
   6   6  10       29.52       29.71      7.55 o 
 -17   7  10      193.77      191.97      9.73 o 
 -15   7  10       52.56       60.76      5.42 o 
 -13   7  10        3.29       12.98      9.04 o 
 -11   7  10     1049.04      956.45     55.74 o 
  -9   7  10        3.11        7.21      6.88 o 
  -7   7  10        1.51       -7.56      9.48 o 
  -5   7  10      858.14      784.34     23.55 o 
  -3   7  10        8.09       19.31      5.46 o 
  -1   7  10      611.78      581.27     13.33 o 
   1   7  10        0.98       -3.07      5.54 o 
   3   7  10      398.87      424.24     23.99 o 
   5   7  10      103.79      109.61     11.56 o 
 -16   8  10      411.69      382.47     24.76 o 
 -14   8  10      115.79      118.89      7.23 o 
 -12   8  10      263.84      277.70     17.88 o 
 -10   8  10      923.38      900.83     60.34 o 
  -8   8  10     1577.25     1612.52    104.61 o 
  -6   8  10      698.89      692.13     30.63 o 
  -4   8  10     1104.45     1131.96     31.27 o 
  -2   8  10      341.05      347.47      9.44 o 
   0   8  10      462.56      507.52     12.35 o 
   2   8  10       29.09       37.06      4.77 o 
   4   8  10      107.06       95.73     11.09 o 
 -15   9  10      240.17      266.42     20.01 o 
 -13   9  10      203.52      193.26     17.58 o 
 -11   9  10      476.76      514.22     41.46 o 
  -9   9  10      238.36      295.46     17.15 o 
  -7   9  10      464.97      486.77     27.45 o 
  -5   9  10      357.21      360.80     16.22 o 
  -3   9  10       66.32       84.37      5.92 o 
  -1   9  10      839.06      767.70     20.19 o 
   1   9  10        0.51        4.61      7.34 o 
   3   9  10       15.56       19.87      3.96 o 
 -14  10  10       42.31       51.02      9.95 o 
 -12  10  10       53.11       68.81      5.03 o 
 -10  10  10      127.52      110.50      9.81 o 
  -8  10  10        6.10        2.82      8.17 o 
  -6  10  10        5.44       -1.36      8.23 o 
  -4  10  10       39.77       53.80      5.14 o 
  -2  10  10       29.13       22.24      6.03 o 
   0  10  10       23.80       29.37      6.57 o 
   2  10  10        2.08       -0.34      4.07 o 
 -13  11  10       38.92       34.08      8.00 o 
 -11  11  10       72.13       73.57      9.72 o 
  -9  11  10       41.08       36.96      8.40 o 
  -7  11  10      108.58      110.94      9.34 o 
  -5  11  10        7.56        9.58      4.94 o 
  -3  11  10       26.35       23.17      4.28 o 
  -1  11  10      491.56      418.85     33.35 o 
 -10  12  10       86.78       84.61      8.56 o 
  -8  12  10      106.56      103.08     15.68 o 
  -6  12  10      172.66      192.90     26.28 o 
  -4  12  10        6.84        6.71      3.92 o 
  -2  12  10       58.37       57.22      5.81 o 
 -21   1  11      224.13      201.10    101.12 o 
 -19   1  11      170.10      107.61     39.02 o 
 -17   1  11       10.86       21.18      8.20 o 
 -15   1  11      149.40      165.85      8.96 o 
 -13   1  11      362.40      569.46     99.12 o 
 -11   1  11      102.49      145.01      5.58 o 
  -9   1  11     2143.99     2456.75     71.41 o 
  -7   1  11      148.25      149.76      4.95 o 
  -5   1  11      127.38      150.09      5.00 o 
  -3   1  11       55.27       38.23      4.26 o 
  -1   1  11      444.16      439.80     11.49 o 
   1   1  11       46.51       60.78      5.50 o 
   3   1  11       36.94       22.75      6.01 o 
   5   1  11      410.89      431.72      9.26 o 
   7   1  11       35.75       40.67      3.71 o 
 -20   2  11       10.70       12.20      6.75 o 
 -18   2  11      105.57       93.64     13.99 o 
 -16   2  11       21.03       12.01      6.68 o 
 -14   2  11     1380.65     1557.23     58.10 o 
 -12   2  11      903.56     1063.60     46.69 o 
 -10   2  11     1106.29     1197.43     48.54 o 
  -8   2  11     1865.23     1960.12     57.66 o 
  -6   2  11     1394.01     1601.01     32.18 o 
  -4   2  11     1294.41     1187.05     22.95 o 
  -2   2  11       75.53       70.36      4.88 o 
   0   2  11     4334.50     4296.65     81.52 o 
   2   2  11      277.40      324.92      7.95 o 
   4   2  11       54.93       78.77      8.49 o 
   6   2  11      365.20      404.91      7.54 o 
 -19   3  11      112.39      108.28     12.71 o 
 -17   3  11      192.51      209.30     29.39 o 
 -15   3  11      695.94      751.32     36.49 o 
 -13   3  11     1363.28     1693.54     88.83 o 
 -11   3  11      280.53      295.90     18.22 o 
  -9   3  11     1693.87     1876.49     87.75 o 
  -7   3  11      619.00      595.07     17.60 o 
  -5   3  11       96.63      102.60      4.89 o 
  -3   3  11      728.85      774.46     12.05 o 
  -1   3  11       81.21       77.51      6.44 o 
   1   3  11      329.44      312.04      8.60 o 
   3   3  11      134.98      147.26      6.72 o 
   5   3  11        8.51        3.95      4.61 o 
   7   3  11        4.31        4.40      7.31 o 
 -20   4  11        6.50       11.44      5.41 o 
 -18   4  11      109.28      116.15      9.33 o 
 -16   4  11      588.42      555.79     59.67 o 
 -14   4  11       86.18       68.41      5.97 o 
 -12   4  11       95.43      114.94     15.53 o 
 -10   4  11      896.60      852.33     64.22 o 
  -8   4  11      274.44      333.15     15.28 o 
  -6   4  11      980.41      971.62     14.43 o 
  -4   4  11       72.48      110.75      9.77 o 
  -2   4  11      775.22      739.10     11.08 o 
   0   4  11      286.39      280.42     13.61 o 
   2   4  11      245.68      277.42      7.74 o 
   4   4  11       30.57       17.19      5.78 o 
   6   4  11        1.17        6.84      4.67 o 
 -19   5  11       63.63       64.83      6.52 o 
 -17   5  11       60.41      100.39     10.85 o 
 -15   5  11        5.53        0.27      6.47 o 
 -13   5  11      771.43      798.23     53.08 o 
 -11   5  11      321.28      379.63     29.59 o 
  -9   5  11      463.54      483.40     26.13 o 
  -7   5  11      481.75      433.52     18.28 o 
  -5   5  11       76.21       66.71      5.17 o 
  -3   5  11      543.57      467.22      8.58 o 
  -1   5  11       98.72      122.19      6.20 o 
   1   5  11      297.81      301.81      8.75 o 
   3   5  11        4.01        8.33      5.85 o 
   5   5  11       12.20       17.99      3.80 o 
 -18   6  11      311.33      322.21     21.65 o 
 -16   6  11       86.36      104.28      7.17 o 
 -14   6  11       87.51       96.02      7.38 o 
 -12   6  11      600.06      686.78     41.62 o 
 -10   6  11     3465.01     3694.45    261.55 o 
  -8   6  11      469.64      549.99     27.97 o 
  -6   6  11      134.28      107.13      6.78 o 
  -4   6  11     2165.40     2277.29     34.37 o 
  -2   6  11      262.16      244.78     13.01 o 
   0   6  11      185.23      206.58      6.72 o 
   2   6  11       47.79       58.86      5.35 o 
   4   6  11       57.70       65.38      4.65 o 
 -17   7  11      140.14      137.72     12.89 o 
 -15   7  11       19.20       19.14      5.85 o 
 -13   7  11      258.57      295.01     14.08 o 
 -11   7  11       18.47       27.27      8.02 o 
  -9   7  11       45.46       67.35      5.74 o 
  -7   7  11        0.62       16.49      5.57 o 
  -5   7  11      215.96      257.44      7.46 o 
  -3   7  11      527.96      519.63     15.23 o 
  -1   7  11      125.47      144.43      6.02 o 
   1   7  11      249.64      261.99      7.22 o 
   3   7  11        3.50       -7.20      7.20 o 
 -16   8  11       83.11       60.70      4.81 o 
 -14   8  11        3.15        2.74     15.09 o 
 -12   8  11       92.79      121.00      8.06 o 
 -10   8  11      701.10      731.50     49.39 o 
  -8   8  11      432.85      441.78     21.94 o 
  -6   8  11      157.30      180.31     14.76 o 
  -4   8  11      121.04      142.74      6.48 o 
  -2   8  11        0.68       11.27      5.59 o 
   0   8  11       43.98       27.87      5.42 o 
   2   8  11        0.08        4.14      4.89 o 
 -15   9  11       10.23        9.42      5.59 o 
 -13   9  11      180.63      189.48     17.37 o 
 -11   9  11      406.33      398.31     36.84 o 
  -9   9  11        4.17       -7.57      8.34 o 
  -7   9  11      157.42      151.50     13.27 o 
  -5   9  11        2.06        1.55      8.64 o 
  -3   9  11      244.48      196.29     18.73 o 
  -1   9  11       11.13       18.29      4.82 o 
   1   9  11       72.64       48.57      4.30 o 
 -14  10  11       40.28       48.95      8.63 o 
 -12  10  11      359.62      346.77     41.71 o 
 -10  10  11       73.80       78.62      6.99 o 
  -8  10  11      243.82      238.52     15.75 o 
  -6  10  11        3.36        9.16      6.08 o 
  -4  10  11      292.90      320.20     33.16 o 
  -2  10  11       79.16       78.45      5.33 o 
   0  10  11        3.50       -6.37      6.37 o 
 -13  11  11        7.97       10.23      4.46 o 
 -11  11  11       29.65       22.33      3.64 o 
  -9  11  11      144.25      125.56     12.97 o 
  -7  11  11       47.05       43.54      4.82 o 
  -5  11  11      245.73      212.95     24.20 o 
  -3  11  11      100.19       83.23     10.08 o 
  -1  11  11       38.97       24.57      5.29 o 
  -8  12  11        7.49        4.87      4.34 o 
  -6  12  11        9.88       18.30      4.73 o 
 -20   0  12      255.83       72.14     10.05 o 
 -18   0  12        1.20        9.63      8.81 o 
 -16   0  12     1387.65     1194.65     88.83 o 
 -14   0  12      864.57     1133.50     23.24 o 
 -12   0  12     3741.46     4599.08    168.34 o 
 -10   0  12     4038.18     4513.10     99.01 o 
  -8   0  12     1688.01     1746.23     34.74 o 
  -6   0  12     1738.01     1519.53     29.08 o 
  -4   0  12      212.93      262.79     22.17 o 
  -2   0  12     3306.02     3185.13     51.67 o 
   0   0  12      618.67      697.77     29.74 o 
   2   0  12       28.68       37.22      7.00 o 
   4   0  12       79.82       93.43      8.12 o 
   6   0  12       79.25       87.33      6.06 o 
 -21   1  12       98.80       90.98     26.11 o 
 -19   1  12       33.41       14.08      7.98 o 
 -17   1  12      384.54      286.18     43.03 o 
 -15   1  12      512.92      632.57     21.83 o 
 -13   1  12     1899.50     2349.13    429.40 o 
 -11   1  12     2176.39     2633.20     40.22 o 
  -9   1  12        0.28       21.43      6.32 o 
  -7   1  12      269.06      253.27      6.32 o 
  -5   1  12     1733.50     1829.61     26.62 o 
  -3   1  12       28.41       56.32      4.89 o 
  -1   1  12      544.12      577.20     19.00 o 
   1   1  12       28.92       25.71      5.33 o 
   3   1  12      220.19      215.96      6.95 o 
   5   1  12       22.91       32.63      9.67 o 
 -20   2  12       40.25       60.59     11.22 o 
 -18   2  12       26.84       16.93     13.42 o 
 -16   2  12        4.44        2.97      7.36 o 
 -14   2  12       55.60       87.10      6.00 o 
 -12   2  12      779.28      891.49     34.81 o 
 -10   2  12        5.62       -7.56      8.12 o 
  -8   2  12      841.19      911.51     24.54 o 
  -6   2  12        9.73       24.65      4.67 o 
  -4   2  12      193.20      182.76     10.90 o 
  -2   2  12        0.59       15.46      5.24 o 
   0   2  12      155.96      151.05      6.44 o 
   2   2  12       71.99       85.37      7.93 o 
   4   2  12       59.82       47.70      8.61 o 
   6   2  12       34.45       42.33      5.01 o 
 -21   3  12       67.46       49.90     10.09 o 
 -19   3  12       20.29       39.81      5.55 o 
 -17   3  12        1.52        7.01      9.04 o 
 -15   3  12        2.83       14.44      8.44 o 
 -13   3  12      813.20      895.47     77.79 o 
 -11   3  12      948.70      999.24     43.45 o 
  -9   3  12       54.85       64.89      5.22 o 
  -7   3  12      142.36      175.17      5.64 o 
  -5   3  12      137.29      149.38      5.76 o 
  -3   3  12      286.94      311.89      7.72 o 
  -1   3  12      186.72      245.35      7.77 o 
   1   3  12      114.11      118.87      5.83 o 
   3   3  12      723.24      857.04     17.18 o 
   5   3  12       34.97       44.25      5.69 o 
 -20   4  12      174.17      186.29     13.15 o 
 -18   4  12        0.80       -4.98      9.56 o 
 -16   4  12       38.28       93.73      8.91 o 
 -14   4  12      286.26      341.26     20.81 o 
 -12   4  12      214.02      243.29     17.11 o 
 -10   4  12      399.90      419.76     29.20 o 
  -8   4  12       25.95       35.97      9.98 o 
  -6   4  12      173.12      154.43      5.91 o 
  -4   4  12      124.31      165.43      6.24 o 
  -2   4  12      646.35      586.75      9.95 o 
   0   4  12       31.26       35.33      5.83 o 
   2   4  12      242.07      255.33     10.67 o 
   4   4  12      321.08      339.66     15.37 o 
 -19   5  12      130.21      147.26     11.09 o 
 -17   5  12       50.57       55.88      6.01 o 
 -15   5  12      214.02      254.20     10.62 o 
 -13   5  12      502.86      481.18     31.30 o 
 -11   5  12      187.31      209.51     16.48 o 
  -9   5  12       78.37      116.56     15.06 o 
  -7   5  12      172.50      207.44      6.77 o 
  -5   5  12       82.90       87.15      5.61 o 
  -3   5  12       76.45       79.92      8.61 o 
  -1   5  12      290.43      309.25      9.52 o 
   1   5  12        3.01       -2.22      7.81 o 
   3   5  12       29.94       38.28      4.48 o 
 -18   6  12       67.30       66.42      5.51 o 
 -16   6  12       10.52        8.75      7.16 o 
 -14   6  12       18.03       19.60      5.75 o 
 -12   6  12      519.34      476.83     31.17 o 
 -10   6  12        7.50       54.10     11.82 o 
  -8   6  12      660.53      774.70     17.56 o 
  -6   6  12        0.18       11.07      6.36 o 
  -4   6  12       44.70       66.97      5.66 o 
  -2   6  12        1.99        6.63      4.88 o 
   0   6  12       53.55       66.69      5.54 o 
   2   6  12       24.71        7.47      6.16 o 
   4   6  12       14.07       21.62      3.55 o 
 -17   7  12       37.13       34.64      5.59 o 
 -15   7  12      106.42       92.04      9.09 o 
 -13   7  12       44.04       41.81      5.43 o 
 -11   7  12      568.89      553.45     35.62 o 
  -9   7  12       50.45       92.33      5.84 o 
  -7   7  12      255.34      284.76      9.90 o 
  -5   7  12      850.75      723.44     34.54 o 
  -3   7  12      343.27      378.68     11.40 o 
  -1   7  12      192.01      160.46     13.27 o 
   1   7  12        0.10       -2.07      6.65 o 
   3   7  12       11.84       11.64      6.14 o 
 -16   8  12      201.67      186.70     15.92 o 
 -14   8  12      479.99      422.10     37.45 o 
 -12   8  12      923.72      861.02     83.29 o 
 -10   8  12      589.59      577.97     37.29 o 
  -8   8  12       22.23       29.61      5.50 o 
  -6   8  12     1757.54     1805.35     81.81 o 
  -4   8  12       93.28       90.02     11.56 o 
  -2   8  12      112.84       93.54      8.02 o 
   0   8  12       52.58       56.44      4.82 o 
   2   8  12       10.97        4.41      4.06 o 
 -15   9  12      156.38      140.59     17.55 o 
 -13   9  12       10.35        7.06      7.45 o 
 -11   9  12        4.88        9.15      6.78 o 
  -9   9  12      157.62      190.41     13.27 o 
  -7   9  12       11.38        7.24      8.17 o 
  -5   9  12       61.14       70.14      8.19 o 
  -3   9  12       72.98       81.59     10.11 o 
  -1   9  12       61.95       73.53      6.34 o 
   1   9  12       29.62       22.53      3.09 o 
 -14  10  12       12.22       20.48      6.35 o 
 -12  10  12        2.10        2.43      6.71 o 
 -10  10  12       66.79       50.25      4.78 o 
  -8  10  12       79.52       72.66     10.91 o 
  -6  10  12        8.97        4.40      7.45 o 
  -4  10  12       85.15       80.31      6.31 o 
  -2  10  12       17.37        9.81      5.02 o 
 -11  11  12       16.49       21.45      3.19 o 
  -9  11  12        0.08        6.37      6.01 o 
  -7  11  12        1.80       -6.08      6.08 o 
  -5  11  12        7.76        0.11      5.82 o 
  -3  11  12       63.07       45.01      4.44 o 
 -21   1  13       70.25       49.72     22.75 o 
 -19   1  13      255.07       70.84     13.90 o 
 -17   1  13       15.76        9.60     10.11 o 
 -15   1  13      608.96      695.23     35.20 o 
 -13   1  13       99.60      144.94     13.39 o 
 -11   1  13      531.03      616.98     14.99 o 
  -9   1  13     2433.42     2766.84     32.98 o 
  -7   1  13      814.56      834.18     13.00 o 
  -5   1  13      298.01      319.47      7.58 o 
  -3   1  13     1081.66     1182.67     17.97 o 
  -1   1  13      340.94      359.56      8.43 o 
   1   1  13      335.00      342.76      8.41 o 
   3   1  13       26.63       37.77      4.43 o 
 -20   2  13       35.04       29.61     12.41 o 
 -18   2  13       31.34       28.67      7.06 o 
 -16   2  13        1.87       -3.85      9.42 o 
 -14   2  13      342.54      389.49     14.40 o 
 -12   2  13      253.19      343.91      7.82 o 
 -10   2  13     1269.11     1505.96     28.29 o 
  -8   2  13      312.60      308.12      7.35 o 
  -6   2  13      273.75      327.88      7.50 o 
  -4   2  13     1678.01     1709.01     36.94 o 
  -2   2  13      501.11      595.23     17.64 o 
   0   2  13      212.72      249.60      8.62 o 
   2   2  13      256.94      297.63      8.58 o 
   4   2  13       75.89       88.84      4.47 o 
 -21   3  13        6.44        4.66      6.75 o 
 -19   3  13      205.85      190.56     18.16 o 
 -17   3  13      365.26      354.81     37.73 o 
 -15   3  13      304.66      358.75     30.30 o 
 -13   3  13     2289.73     2646.96    168.98 o 
 -11   3  13       23.74       32.17      6.77 o 
  -9   3  13      264.16      314.15      9.85 o 
  -7   3  13      674.46      636.90      9.76 o 
  -5   3  13       16.71        6.29     11.43 o 
  -3   3  13      157.51      169.22      6.69 o 
  -1   3  13       73.17       67.71      5.46 o 
   1   3  13       31.72       34.64      4.94 o 
   3   3  13        0.44        0.10      6.96 o 
 -20   4  13        6.71       -2.34      6.83 o 
 -18   4  13       59.91       69.48      6.17 o 
 -16   4  13       67.34       77.06      6.40 o 
 -14   4  13      343.90      307.41     28.43 o 
 -12   4  13      449.67      533.77     25.06 o 
 -10   4  13       30.83       56.24      5.17 o 
  -8   4  13       40.67       48.93      4.91 o 
  -6   4  13       78.97       91.99      5.65 o 
  -4   4  13       87.05       81.97      5.80 o 
  -2   4  13      195.29      222.86     11.86 o 
   0   4  13      132.22      155.40      6.35 o 
   2   4  13        0.02        2.89      6.86 o 
   4   4  13        0.19        1.57      5.53 o 
 -19   5  13      100.57      104.09      5.68 o 
 -17   5  13      124.55      148.60     10.37 o 
 -15   5  13       98.85      124.85      5.92 o 
 -13   5  13     1471.38     1404.27    142.63 o 
 -11   5  13      115.55      133.38     11.26 o 
  -9   5  13      480.58      458.33     10.67 o 
  -7   5  13     1044.75     1113.59     22.21 o 
  -5   5  13      310.45      348.19     11.60 o 
  -3   5  13       21.40       15.42      5.62 o 
  -1   5  13       72.77      101.42      5.77 o 
   1   5  13      115.80      131.37      6.01 o 
   3   5  13       23.44       19.70      4.02 o 
 -18   6  13       96.30      103.17     11.55 o 
 -16   6  13      107.21       94.47      9.08 o 
 -14   6  13      102.52      103.33      8.13 o 
 -12   6  13       75.73       69.67      5.97 o 
 -10   6  13      157.62      164.69      9.64 o 
  -8   6  13      620.52      658.69     24.65 o 
  -6   6  13        0.45        2.90      6.36 o 
  -4   6  13      484.09      506.25     22.42 o 
  -2   6  13       35.62       42.52      5.76 o 
   0   6  13      119.39      124.13      8.06 o 
   2   6  13        2.00       -0.42      5.09 o 
 -17   7  13       74.87       66.88      9.22 o 
 -15   7  13        0.64        6.74      8.60 o 
 -13   7  13        0.92       17.25      5.47 o 
 -11   7  13        0.25        3.69      9.05 o 
  -9   7  13      105.57      106.14      7.00 o 
  -7   7  13       21.77       21.49      6.27 o 
  -5   7  13      279.85      271.20     22.28 o 
  -3   7  13      147.88      166.20     13.43 o 
  -1   7  13       15.63       12.53      4.36 o 
   1   7  13       67.64       80.41      6.49 o 
 -16   8  13        3.29       -1.20      4.55 o 
 -14   8  13       67.47       67.68      8.88 o 
 -12   8  13        8.97        1.38      6.26 o 
 -10   8  13       38.44       29.45      6.70 o 
  -8   8  13        7.96       13.33      4.55 o 
  -6   8  13      338.76      329.23     31.50 o 
  -4   8  13       33.51       34.00      5.42 o 
  -2   8  13      125.25      124.66     11.63 o 
   0   8  13        0.30       -4.25      5.53 o 
 -15   9  13       13.90       16.99      6.65 o 
 -13   9  13      559.56      494.88     56.06 o 
 -11   9  13        9.25        2.88      8.10 o 
  -9   9  13       25.57       31.42      6.23 o 
  -7   9  13        5.26        5.00      6.23 o 
  -5   9  13      100.21      103.46     11.77 o 
  -3   9  13       78.25       74.64      7.43 o 
  -1   9  13        7.41       -0.02      4.72 o 
 -14  10  13      370.78      278.78     27.10 o 
 -12  10  13       72.06       80.69     11.26 o 
 -10  10  13       92.07       93.27     12.97 o 
  -8  10  13      209.78      202.49     31.40 o 
  -6  10  13        4.94       -0.52      4.61 o 
  -4  10  13      182.64      162.38     16.43 o 
  -9  11  13       57.87       52.01      9.17 o 
  -7  11  13       11.91       14.29      4.26 o 
 -20   0  14      350.26       82.22     10.94 o 
 -18   0  14       74.66       59.10     11.23 o 
 -16   0  14      781.10     1063.60     91.19 o 
 -14   0  14      495.77      607.60     25.29 o 
 -12   0  14      850.39     1031.48     23.01 o 
 -10   0  14     1275.87     1414.39     31.11 o 
  -8   0  14      252.24      233.68     12.71 o 
  -6   0  14     3057.30     2925.56     51.62 o 
  -4   0  14        2.90       -9.66     13.53 o 
  -2   0  14      110.22      111.60      8.36 o 
   0   0  14      603.29      625.02     14.73 o 
   2   0  14      149.12      167.91      8.36 o 
 -21   1  14      136.41       92.73     43.45 o 
 -19   1  14       25.02       14.92     11.91 o 
 -17   1  14      265.86      324.84     10.95 o 
 -15   1  14      238.96      309.00     16.81 o 
 -13   1  14      280.16      335.03      8.59 o 
 -11   1  14     1955.63     2338.23     40.27 o 
  -9   1  14      101.55       73.61      5.50 o 
  -7   1  14      748.65      739.78     11.31 o 
  -5   1  14      289.13      254.34      7.43 o 
  -3   1  14      496.16      480.57      9.28 o 
  -1   1  14        4.72       11.84      6.72 o 
   1   1  14       26.95       25.11      5.00 o 
   3   1  14      177.62      177.35      5.80 o 
 -20   2  14        2.37       -1.55      6.17 o 
 -18   2  14       49.23       65.51     18.85 o 
 -16   2  14       37.75       45.13      5.61 o 
 -14   2  14       21.45       47.68      6.90 o 
 -12   2  14      206.20      263.31      9.30 o 
 -10   2  14       51.30       76.05      6.94 o 
  -8   2  14       38.20       46.26      5.16 o 
  -6   2  14       26.82       18.51     11.17 o 
  -4   2  14       29.30       34.29      5.06 o 
  -2   2  14       45.37       47.20      8.70 o 
   0   2  14        0.04       -1.52      8.66 o 
   2   2  14        6.21        5.63      5.56 o 
 -19   3  14        8.16       -7.36      8.51 o 
 -17   3  14       83.56       99.49     17.81 o 
 -15   3  14      102.89      171.89     11.29 o 
 -13   3  14     1056.26     1131.61     43.15 o 
 -11   3  14      806.21      882.41     16.50 o 
  -9   3  14       50.04       79.82      5.44 o 
  -7   3  14      210.70      229.65      7.00 o 
  -5   3  14        8.33        0.26      8.23 o 
  -3   3  14      574.85      599.81     11.19 o 
  -1   3  14        1.18        5.20      6.82 o 
   1   3  14      247.87      239.37     13.74 o 
   3   3  14      355.60      344.34      6.75 o 
 -20   4  14      113.24      123.69     15.50 o 
 -18   4  14        5.32        5.12      6.81 o 
 -16   4  14      255.08      327.24     21.47 o 
 -14   4  14       35.56       73.25      7.63 o 
 -12   4  14     1743.93     2055.60    114.16 o 
 -10   4  14       38.02       54.96      8.10 o 
  -8   4  14       64.75      104.29      5.59 o 
  -6   4  14      766.72      736.31     16.15 o 
  -4   4  14       66.08       93.29      5.66 o 
  -2   4  14      288.10      288.69      7.98 o 
   0   4  14        9.69        3.27      6.87 o 
   2   4  14       61.19       52.63      4.04 o 
 -19   5  14       70.18       68.58      8.77 o 
 -17   5  14       63.86       58.77      7.60 o 
 -15   5  14      258.80      246.91     18.45 o 
 -13   5  14       44.29       38.22      5.91 o 
 -11   5  14      128.40      112.86      7.00 o 
  -9   5  14        7.53       26.96     11.88 o 
  -7   5  14      124.70      166.74      6.87 o 
  -5   5  14      103.75      116.53      6.40 o 
  -3   5  14      137.16      130.35     10.66 o 
  -1   5  14      120.51      137.34     13.31 o 
   1   5  14        0.11        1.11      5.95 o 
 -18   6  14        8.65       10.99      4.38 o 
 -16   6  14       37.22       44.95      6.06 o 
 -14   6  14        0.80       -1.26      6.24 o 
 -12   6  14      141.16      153.16     19.11 o 
 -10   6  14      496.91      450.77     22.46 o 
  -8   6  14        0.04        0.62      6.38 o 
  -6   6  14      166.01      137.63     13.48 o 
  -4   6  14       47.33       30.90      5.50 o 
  -2   6  14        1.83        8.74      4.78 o 
   0   6  14        1.64       10.56      4.83 o 
 -17   7  14        0.33        1.90      5.34 o 
 -15   7  14      173.35      140.42     19.16 o 
 -13   7  14       87.16       72.75      6.91 o 
 -11   7  14        4.33        6.83      6.79 o 
  -9   7  14       10.55       20.39      6.18 o 
  -7   7  14      682.61      692.99     56.27 o 
  -5   7  14       17.81       19.94      7.12 o 
  -3   7  14        0.33       10.27      5.63 o 
  -1   7  14      170.27      153.78     16.04 o 
 -16   8  14      270.95      243.72     45.95 o 
 -14   8  14       25.55       23.87      4.35 o 
 -12   8  14      102.70      105.41      9.53 o 
 -10   8  14      454.82      416.26     58.03 o 
  -8   8  14        3.37        0.86      6.03 o 
  -6   8  14      317.35      312.47     37.13 o 
  -4   8  14        4.42        8.37      4.48 o 
  -2   8  14       79.24       64.74      5.33 o 
 -15   9  14      267.38      212.12     17.91 o 
 -13   9  14       29.16       30.07      3.97 o 
 -11   9  14      129.08      124.74     11.86 o 
  -9   9  14        2.52       -5.90      6.82 o 
  -7   9  14       24.85       28.99      4.22 o 
  -5   9  14        1.67        2.06      6.22 o 
  -3   9  14       45.74       36.63      6.87 o 
 -12  10  14        0.98        5.36      6.40 o 
 -10  10  14        0.06        0.86      5.66 o 
  -8  10  14      319.01      240.16     35.64 o 
  -6  10  14        2.48       -0.14      4.56 o 
 -21   1  15        0.23        4.34      8.32 o 
 -19   1  15       58.27       36.09      7.39 o 
 -17   1  15      321.37      431.04     36.22 o 
 -15   1  15     1264.57     1501.12    109.64 o 
 -13   1  15      806.72      918.56     34.92 o 
 -11   1  15      776.10      863.92     13.84 o 
  -9   1  15     1239.03     1299.90     20.66 o 
  -7   1  15      125.66      142.96      6.23 o 
  -5   1  15      678.25      583.44     12.35 o 
  -3   1  15        2.56       10.38      5.53 o 
  -1   1  15        1.54       -8.00      8.00 o 
   1   1  15      112.80      110.99      6.82 o 
 -20   2  15       20.00        2.37     10.21 o 
 -18   2  15      298.34      333.17     31.42 o 
 -16   2  15        8.67        4.26     10.09 o 
 -14   2  15      914.65     1080.56     41.62 o 
 -12   2  15       77.67       97.69      6.40 o 
 -10   2  15      424.04      447.70      9.24 o 
  -8   2  15      942.50      906.57     17.53 o 
  -6   2  15       37.25       36.86      5.25 o 
  -4   2  15      787.47      834.88     29.49 o 
  -2   2  15       33.15       25.95      4.73 o 
   0   2  15      334.89      397.09      7.68 o 
 -19   3  15       60.40       52.59      5.44 o 
 -17   3  15       55.15       39.37      9.87 o 
 -15   3  15       30.83       31.50      6.69 o 
 -13   3  15      622.54      748.76     36.78 o 
 -11   3  15       39.30       28.70      5.91 o 
  -9   3  15       94.94      125.09      6.11 o 
  -7   3  15      251.89      278.63     12.93 o 
  -5   3  15      169.56      177.78     11.39 o 
  -3   3  15        7.58       16.25      5.53 o 
  -1   3  15       57.11       59.47      4.76 o 
   1   3  15       23.53       28.64      4.82 o 
 -20   4  15       22.14       10.42      5.59 o 
 -18   4  15        1.57        7.60      6.22 o 
 -16   4  15        3.60        1.74     13.43 o 
 -14   4  15        0.03       10.37      5.84 o 
 -12   4  15       70.74       53.48      5.45 o 
 -10   4  15      308.53      324.74     19.18 o 
  -8   4  15      117.56      131.61      9.26 o 
  -6   4  15       21.18       14.48     10.11 o 
  -4   4  15      112.51      127.88      6.11 o 
  -2   4  15        0.01       -7.31      7.31 o 
   0   4  15        3.51        2.04      5.19 o 
 -19   5  15        0.72        2.23      5.00 o 
 -17   5  15       51.29       36.48      9.50 o 
 -15   5  15       94.53       96.73     23.57 o 
 -13   5  15       60.15       65.11      5.68 o 
 -11   5  15        2.58       10.48      7.06 o 
  -9   5  15      493.25      447.45     34.20 o 
  -7   5  15      105.23      127.49      8.23 o 
  -5   5  15       25.58       24.53      5.80 o 
  -3   5  15       46.68       62.15      4.91 o 
  -1   5  15       83.21       83.55      6.44 o 
 -18   6  15      198.46      170.39     21.28 o 
 -16   6  15        0.98       -8.40      8.40 o 
 -14   6  15      210.80      182.37     19.11 o 
 -12   6  15        2.65        0.74      6.17 o 
 -10   6  15        8.60       16.88      5.13 o 
  -8   6  15      147.52      123.26     12.03 o 
  -6   6  15      298.74      300.94     23.56 o 
  -4   6  15       38.96       54.66     10.62 o 
  -2   6  15        3.81       -1.12      6.47 o 
 -17   7  15       36.01       28.06      4.45 o 
 -15   7  15       28.77       38.64     17.26 o 
 -13   7  15       35.40       32.59      5.91 o 
 -11   7  15       19.35       20.30      6.28 o 
  -9   7  15       96.60       85.53      5.45 o 
  -7   7  15      173.03      177.16     14.04 o 
  -5   7  15      295.75      256.28     30.81 o 
  -3   7  15       11.81       20.46      4.12 o 
 -16   8  15       39.50       31.48      4.07 o 
 -14   8  15       21.61       15.90      3.99 o 
 -12   8  15       22.46       27.33      4.24 o 
 -10   8  15      103.78       83.94     11.77 o 
  -8   8  15        1.81        1.70      6.39 o 
  -6   8  15        0.05       -6.46      6.46 o 
  -4   8  15       14.59        8.13      7.46 o 
 -13   9  15       32.33       40.75      3.92 o 
 -11   9  15       18.13        5.18      4.33 o 
  -9   9  15       67.25       64.15      9.99 o 
  -7   9  15       19.57        9.86      6.52 o 
  -5   9  15       93.79       84.80     11.26 o 
 -20   0  16      343.83      133.39     11.54 o 
 -18   0  16       27.58        8.57     20.09 o 
 -16   0  16     1125.31     1264.50    218.74 o 
 -14   0  16      159.54      168.81     33.55 o 
 -12   0  16      427.49      458.29     13.16 o 
 -10   0  16      152.10      143.45      8.87 o 
  -8   0  16      569.32      574.99     14.43 o 
  -6   0  16     1780.78     1672.40     89.53 o 
  -4   0  16       30.42       32.69      7.07 o 
  -2   0  16      385.59      404.89     18.63 o 
   0   0  16       36.87       37.09      5.22 o 
 -19   1  16       32.51       14.92      9.31 o 
 -17   1  16       36.91       58.60      6.01 o 
 -15   1  16      509.86      552.30     37.41 o 
 -13   1  16      159.07      182.46     11.26 o 
 -11   1  16      451.79      518.59     18.27 o 
  -9   1  16       82.41       85.15      5.94 o 
  -7   1  16      287.54      298.38     13.55 o 
  -5   1  16        1.35       -0.26      7.28 o 
  -3   1  16        4.56        2.56      7.67 o 
  -1   1  16       70.69       59.80      4.43 o 
 -20   2  16       38.94       21.94      7.83 o 
 -18   2  16       27.62       39.47     25.70 o 
 -16   2  16        2.68       -2.47     10.18 o 
 -14   2  16        0.11       -3.32      7.33 o 
 -12   2  16       51.82       72.15      6.46 o 
 -10   2  16       66.71       54.07      5.41 o 
  -8   2  16       20.62       28.30      7.38 o 
  -6   2  16      112.63      120.90      6.54 o 
  -4   2  16       86.16       98.97      5.41 o 
  -2   2  16        0.02       -5.42      5.46 o 
   0   2  16       14.07        7.98      4.37 o 
 -19   3  16      194.67      147.06     21.08 o 
 -17   3  16       51.86       34.78      5.61 o 
 -15   3  16       19.42       11.62      6.11 o 
 -13   3  16       31.83       20.40      5.43 o 
 -11   3  16      241.45      242.15     13.14 o 
  -9   3  16       85.36       81.49      6.01 o 
  -7   3  16      241.58      265.88      7.76 o 
  -5   3  16        0.78       -8.01      8.01 o 
  -3   3  16       52.87       68.48      4.77 o 
  -1   3  16       13.34       12.08      4.20 o 
 -18   4  16       34.71       31.96      5.91 o 
 -16   4  16      314.66      270.33     11.72 o 
 -14   4  16      205.24      186.81      9.90 o 
 -12   4  16      317.98      327.43     18.93 o 
 -10   4  16      411.97      445.15     23.22 o 
  -8   4  16      352.39      353.02     25.91 o 
  -6   4  16      436.91      498.61     28.39 o 
  -4   4  16       13.45       17.43      7.85 o 
  -2   4  16      146.37      151.46      7.34 o 
 -19   5  16        0.35       -2.47      6.69 o 
 -17   5  16       13.44       11.18      7.39 o 
 -15   5  16      250.32      188.73     16.47 o 
 -13   5  16       19.75       20.65     11.51 o 
 -11   5  16       17.54        5.51      5.90 o 
  -9   5  16       46.54       56.90     11.39 o 
  -7   5  16      302.62      305.14     18.52 o 
  -5   5  16       86.20       68.11      7.85 o 
  -3   5  16       34.67       27.14      4.56 o 
 -18   6  16        0.41        1.51      6.34 o 
 -16   6  16       38.07       31.63      4.74 o 
 -14   6  16        0.60       -2.63      7.03 o 
 -12   6  16      192.60      164.54      8.36 o 
 -10   6  16       87.31       90.76     12.47 o 
  -8   6  16       14.91       18.09      9.23 o 
  -6   6  16       90.28      101.61     11.39 o 
  -4   6  16       66.34       55.41      9.98 o 
 -17   7  16       28.42       28.08      4.03 o 
 -15   7  16       65.90       60.17      9.59 o 
 -13   7  16       10.63       14.06     10.36 o 
 -11   7  16       22.39        8.83      4.36 o 
  -9   7  16        6.42        3.98      4.80 o 
  -7   7  16      164.14      136.95     14.59 o 
  -5   7  16       82.31       59.98      8.91 o 
 -14   8  16        1.93       -1.16      4.95 o 
 -12   8  16      142.56      156.62     14.21 o 
 -10   8  16       36.90       37.67      3.95 o 
  -8   8  16       12.34       18.99      5.76 o 
  -6   8  16        9.17       11.02      4.01 o 
 -11   9  16      167.30      131.25     12.76 o 
  -9   9  16       77.30       49.35      6.10 o 
 -19   1  17       87.52       92.69     11.23 o 
 -17   1  17      149.16      181.35      9.47 o 
 -15   1  17      148.49      176.31     10.15 o 
 -13   1  17      877.03      967.15     33.26 o 
 -11   1  17       31.64       48.31      5.51 o 
  -9   1  17      781.54      762.02     14.99 o 
  -7   1  17       69.63       72.91      5.56 o 
  -5   1  17      206.15      195.07      7.21 o 
  -3   1  17      131.22      102.45      7.81 o 
 -20   2  17        3.89       -2.33      8.86 o 
 -18   2  17      420.34      368.75     31.80 o 
 -16   2  17       30.02       31.99      5.39 o 
 -14   2  17      103.90      115.39      7.42 o 
 -12   2  17       16.08        0.12      8.94 o 
 -10   2  17      627.20      576.17     15.42 o 
  -8   2  17      559.96      458.07      9.20 o 
  -6   2  17      163.76      147.97      8.19 o 
  -4   2  17       46.71       50.63      5.42 o 
  -2   2  17        0.67       -5.09      5.56 o 
 -19   3  17       47.61       42.68      5.05 o 
 -17   3  17       50.34       28.98      4.80 o 
 -15   3  17      253.79      229.52     18.49 o 
 -13   3  17       95.83       79.76      8.79 o 
 -11   3  17        7.70        3.48      6.95 o 
  -9   3  17      180.91      195.85     12.07 o 
  -7   3  17      126.55      110.24      5.89 o 
  -5   3  17       12.26        3.38      7.02 o 
  -3   3  17       13.32       12.83      7.68 o 
 -18   4  17       17.90        6.11      5.77 o 
 -16   4  17       19.43       17.14      6.34 o 
 -14   4  17       14.57       15.58      5.03 o 
 -12   4  17       11.21       10.24      6.61 o 
 -10   4  17       65.68       53.99     11.73 o 
  -8   4  17       42.43       18.64      9.64 o 
  -6   4  17       41.87       35.30      8.61 o 
  -4   4  17       10.20       11.30      3.88 o 
 -17   5  17        0.29        1.13     12.17 o 
 -15   5  17       93.27       90.99     11.92 o 
 -13   5  17        6.65        2.18      7.63 o 
 -11   5  17      100.58      122.60     10.62 o 
  -9   5  17      297.45      255.19     35.04 o 
  -7   5  17        4.23        7.53      4.98 o 
  -5   5  17       68.16       63.76      4.31 o 
 -16   6  17        0.56        0.99      6.88 o 
 -14   6  17      238.11      204.14     23.38 o 
 -12   6  17        2.48        6.17      5.23 o 
 -10   6  17       35.64       37.18      6.10 o 
  -8   6  17        0.86       -1.67      6.25 o 
  -6   6  17      159.17      135.20     12.54 o 
 -15   7  17       46.32       38.95      7.72 o 
 -13   7  17       33.48       31.84      8.85 o 
 -11   7  17       56.07       49.81      5.42 o 
  -9   7  17       20.00       26.93      3.58 o 
  -7   7  17       23.14       21.44      7.30 o 
 -12   8  17        4.22        0.94      5.43 o 
 -10   8  17       15.37        7.42      4.38 o 
 -18   0  18       29.35       23.93      9.16 o 
 -16   0  18      267.42      285.02     15.08 o 
 -14   0  18       39.73        5.47     12.53 o 
 -12   0  18      593.10      506.26     14.95 o 
 -10   0  18       44.35       21.45      9.08 o 
  -8   0  18      427.49      345.39     21.45 o 
  -6   0  18      144.98      137.86      7.73 o 
  -4   0  18       11.90       18.20      4.60 o 
 -19   1  18      100.26       78.67      8.57 o 
 -17   1  18      353.15      317.69     13.90 o 
 -15   1  18       10.51       14.99      5.40 o 
 -13   1  18        1.61       -8.14      8.14 o 
 -11   1  18      205.60      198.84     14.01 o 
  -9   1  18        0.48       -1.26      7.33 o 
  -7   1  18       77.64       58.01      5.24 o 
  -5   1  18       57.46       43.00      4.04 o 
 -18   2  18        4.98        0.79      9.63 o 
 -16   2  18       63.02       55.56      6.47 o 
 -14   2  18        2.08       15.14      5.06 o 
 -12   2  18        4.52        3.08      6.28 o 
 -10   2  18       67.37       52.94      5.32 o 
  -8   2  18        0.00       -7.58      7.58 o 
  -6   2  18        3.73       12.96      4.49 o 
  -4   2  18       13.54       14.14      4.95 o 
 -19   3  18      102.66       62.15      7.68 o 
 -17   3  18       52.68       33.19      8.54 o 
 -15   3  18       41.63       27.15      5.61 o 
 -13   3  18       36.85       26.43      6.44 o 
 -11   3  18      205.52      165.62     13.61 o 
  -9   3  18       10.44        7.98      7.43 o 
  -7   3  18      202.91      179.44      9.86 o 
  -5   3  18        2.42       -2.62      5.86 o 
 -18   4  18        1.59       -2.72      6.12 o 
 -16   4  18      113.46       82.74      7.52 o 
 -14   4  18        9.91        2.84      5.72 o 
 -12   4  18      195.74      187.17     14.21 o 
 -10   4  18       75.09       71.66      4.90 o 
  -8   4  18      340.11      275.02     18.36 o 
  -6   4  18       17.81       19.82      6.36 o 
 -17   5  18       72.39       49.69      5.30 o 
 -15   5  18        8.47        5.81      6.24 o 
 -13   5  18        0.41        6.07      4.53 o 
 -11   5  18       13.15       17.40      4.95 o 
  -9   5  18      110.84       78.43     11.60 o 
  -7   5  18        0.66       -6.13      6.13 o 
 -14   6  18        1.10        4.53      4.48 o 
 -12   6  18        3.03        1.27      4.51 o 
 -10   6  18       32.39       35.76      5.16 o 
  -8   6  18        5.20        6.84      4.48 o 
 -11   7  18       72.86       51.65      6.65 o 
 -17   1  19       10.87       11.34      4.54 o 
 -15   1  19        1.03       -0.67      5.52 o 
 -13   1  19       93.08       73.87      4.98 o 
 -11   1  19        6.01        5.76      5.32 o 
  -9   1  19       19.87       21.15      8.32 o 
  -7   1  19        2.59       -6.48      6.48 o 
 -18   2  19      266.52      188.63      7.84 o 
 -16   2  19        0.68       -1.26      7.08 o 
 -14   2  19      108.67       86.96      4.82 o 
 -12   2  19       22.75       16.89      5.98 o 
 -10   2  19      367.02      276.54     15.03 o 
  -8   2  19       62.88       51.02      4.13 o 
  -6   2  19        1.26       -6.40      6.40 o 
 -17   3  19        6.46        6.87      6.09 o 
 -15   3  19       22.22       27.24      6.10 o 
 -13   3  19       22.72       19.68      5.67 o 
 -11   3  19      186.96      122.09      7.90 o 
  -9   3  19      106.61      103.03     10.45 o 
  -7   3  19        0.79        4.58      3.91 o 
 -16   4  19       48.98       29.47      4.02 o 
 -14   4  19       36.00       23.48      3.87 o 
 -12   4  19        0.30        2.02      5.17 o 
 -10   4  19        4.18        8.81      5.40 o 
  -8   4  19      167.10      113.82      9.34 o 
 -15   5  19       96.81       72.85      4.54 o 
 -13   5  19        0.21       -4.65      4.65 o 
 -11   5  19       92.38       69.53      5.37 o 
  -9   5  19      208.06      178.40     17.84 o 
 -16   0  20       43.85       33.40      5.22 o 
 -14   0  20        9.54        5.41      7.86 o 
 -12   0  20      593.49      455.78     19.83 o 
 -10   0  20       48.11       28.39     11.67 o 
 -15   1  20       60.16       40.55      3.89 o 
 -13   1  20       10.77        2.96      6.82 o 
 -11   1  20       59.20       38.71      5.59 o 
  -9   1  20       18.11       12.30      3.29 o 
 -16   2  20        0.00       -1.87      6.31 o 
 -14   2  20        2.09        0.33      4.72 o 
 -12   2  20        7.41        3.53      4.65 o 
 -10   2  20       33.97       13.70      5.84 o 
 -15   3  20       23.15       14.49      3.83 o 
 -13   3  20        3.53        0.30      4.35 o 
 -11   3  20        7.23        4.28      5.16 o 
                                                 
